# Supplementary material for: Pan-genome analysis reveals structural variation- associated expression and evolutionary diversity of the ZmCYP450 gene family in maize
Source: Front Plant Sci. 2026 Jul 15;17:1874015. doi: 10.3389/fpls.2026.1874015 (PMC13430558; doi:10.3389/fpls.2026.1874015)
Supplement: Supplementary file 1 [file Table1.xlsx]

## Sheet: Sheet1
Supplementary Table S1 Genome Assembly Information
Variety ID	Common Name	Assembly Version	Subpopulation	Country	Pedigree	Market class	Genome size	Key Agronomic Trait / Breeding Importance	GenBank Accession & Data Source
Zm00001	B73	NAM-5.0	Stiff Stalk	USA	Iowa Stiff Stalk Synthetic (BSSS) C5	Dent	2.1	Standard reference genome; core elite line of the U.S. Corn Belt, common public parent of the NAM population.	GCA_902167145
Zm00014	Mo17	CAU-2.0	Non-stiff-stalk	USA	187-2 × C103	Dent	2.1	Important parent in the U.S. Corn Belt, backbone representative of the Lancaster heterotic group.	GCA_003185045
Zm00018	B97	NAM-1.0	Non-stiff-stalk	USA	Iowa Stiff Stalk Synthetic	yellow dent	2.1	NAM founder line, temperate germplasm, thick stalks, resistant to European corn borer.	GCA_902167075
Zm00019	CML52	NAM-1.0	Tropical	Mexico	STA. ROSA 8079	yellow flint	2.1	CIMMYT germplasm, representative of tropical/subtropical ecotype, late maturity.	GCA_902373975
Zm00020	CML69	NAM-1.0	Tropical	Mexico	Pop. 36 C5	yellow dent	2.1	NAM founder line, tropical germplasm, late maturity.	GCA_902167135
Zm00021	CML103	NAM-1.0	Tropical	Mexico	Pop. 44 C4	white dent	2.1	NAM founder line, drought‑tolerant germplasm (grouped with CML228 and B73 as drought‑tolerant genotypes).	GCA_902167055
Zm00022	CML228	NAM-1.0	Tropical	Zimbabwe	EV88SUWAN1-SR(BC5)	yellow flint	2.3	Well‑recognized drought‑tolerant germplasm, good tolerance to drought stress, also resistant to maize streak virus.	GCA_902167155
Zm00023	CML247	NAM-1.0	Tropical	Mexico	Pool 24	white dent	2.2	CIMMYT germplasm, developed from Pool 24, late maturity.	GCA_902166975
Zm00024	CML277	NAM-1.0	Tropical	Mexico	Ferke 8243	white flint	2.2	Lowland tropical white dent inbred, semi‑flint grain, good general combining ability.	GCA_902166985
Zm00025	CML322	NAM-1.0	Tropical	Mexico	Recycled white lines	white flint	2.2	NAM founder line, strong drought tolerance, high yield potential.	GCA_902167095
Zm00026	CML333	NAM-1.0	Tropical	Mexico	Pob590C3F373-1-1-7-M-#-5-2-B-#-B	white flint	2.1	NAM founder line, tolerant to maize chlorotic mottle virus (MCMV), also resistant to fall armyworm.	GCA_902167025
Zm00027	HP301	NAM-1.0	Popcorn	USA	Supergold	popcorn	2.1	NAM founder line, resistant to aflatoxin accumulation, highly sensitive to ozone stress.	GCA_902167085
Zm00028	Il14H	NAM-1.0	Sweet corn	USA	White Narrow Grain Evergreen	sweet corn	2.1	Sweet corn inbred, high sugar content; mature kernels are shriveled, angular, often translucent and crisp.	GCA_902167065
Zm00029	Ki3	NAM-1.0	Tropical	Thailand	Developed from Suwan-1(S) C4 (Thailand)	yellow flint	2.1	NAM founder line, tropical germplasm, late maturity; reduced resistance to southwestern corn borer, susceptible to European corn borer.	GCA_902167105
Zm00030	Ki11	NAM-1.0	Tropical	Thailand	-	Tropical Flint	2.1	NAM founder line, relatively strong drought‑tolerant maize line.	GCA_902167115
Zm00031	Ky21	NAM-1.0	Non-stiff-stalk	Kentucky	Boone County White	white dent	2.1	NAM founder line, carries restorer genes for T, C, and S types of cytoplasmic male sterility (CMS), normal cytoplasm.	GCA_902167045
Zm00032	M37W	NAM-1.0	Temperate/tropical mix	South Africa	21A^2 Jellicorse	white dent	2.1	NAM founder line, resistant to aflatoxin accumulation, extremely low carotenoid content in grain (white endosperm).	GCA_902167175
Zm00033	M162W	NAM-1.0	Non-stiff-stalk	South Africa	K64r^2.B1338T	white dent	2.2	NAM founder line (South Africa), tolerant to waterlogging (submergence stress).	GCA_902166995
Zm00034	Mo18W	NAM-1.0	Temperate/Tropical mix	USA	WF9 x Mo22^2	white dent	2.1	NAM founder line, resistant to maize dwarf mosaic virus strain A and maize stunting disease, white endosperm.	GCA_902167165
Zm00035	Ms71	NAM-1.0	Non-stiff-stalk	USA	A619 x R168	Dent	2.1	NAM founder line, extremely low grain moisture at maturity, suitable for mechanical harvesting.	GCA_902167375
Zm00036	NC350	NAM-1.0	Tropical	USA	Derived from an experimental line sharing the same pedigree of NC296 with an experimental line from the hybrid H101 from El Salvador	Flint	2.1	NAM founder line, drought‑tolerant genotype.	GCA_902167005
Zm00037	NC358	NAM-1.0	Tropical	USA	-	yellow dent	2.2	NAM founder line, used for complex genome assembly, highly resistant to fall armyworm.	GCA_902167035
Zm00038	Oh7B	NAM-1.0	Non-stiff-stalk	USA	-	Dent	2.1	Commonly used as a susceptible check for multiple diseases, carries the glu1‑1 allele.	GCA_902166955
Zm00039	Oh43	NAM-1.0	Non-stiff-stalk	USA	Oh40B x W8	yellow dent	2.2	Highly resistant to spider mites, susceptible to Chilo partellus, dwarf plant type.	GCA_902167015
Zm00040	P39	NAM-1.0	Sweet corn	USA	Purdue Bantam	sweet corn	2.1	Carries the sugary1 (su1) sweet corn mutation, the classic donor line for this mutant and a reference in sweet corn genetic studies.	GCA_902166965
Zm00041	Tx303	NAM-1.0	Temperate/tropical mixed	USA	Yellow Surecropper	yellow dent	2.1	NAM founder line, relatively drought‑sensitive, highly resistant to northern leaf blight.	GCA_902167205
Zm00042	Tzi8	NAM-1.0	Tropical	Nigeria	TZB x TZSR	white flint	2.1	Late maturity, root lodging resistant, white grain, flint texture, adapted to the tropics, resistant to maize streak virus (MSV).	GCA_902167185
Note: All genomic, pedigree, and phenotypic metadata for the 27 representative maize (Zea mays L.) inbred lines compiled in this table were integrated from official database profiles on MaizeGDB (https://www.maizegdb.org) and verified against peer-reviewed foundational literature.
