# Supplementary material for: Pan-genome analysis reveals structural variation- associated expression and evolutionary diversity of the ZmCYP450 gene family in maize
Source: Front Plant Sci. 2026 Jul 15;17:1874015. doi: 10.3389/fpls.2026.1874015 (PMC13430558; doi:10.3389/fpls.2026.1874015)
Supplement: Supplementary file 2 [file Table2.xlsx]

## Sheet: P450_282OGs_Full_Transcript_Map
Supplementary Table S2 Membership of ZmCYP450 orthologous groups.
Orthogroup	Variety	Transcript_ID	Protein Length (aa)	PF00067 Coverage (%)	E-value	Structure Integrity (%)
OG0000000	Zm00001	Zm00001eb339130_P002	531	99.35	1e-98	98.3
OG0000000	Zm00001	Zm00001eb339150_P001	534	97.44	1e-69	98.4
OG0000000	Zm00001	Zm00001eb339170_P001	564	93.5	1e-106	95.7
OG0000000	Zm00014	Zm00014ba362150.1	411	87.59	1e-62	99.9
OG0000000	Zm00014	Zm00014ba362170.1	493	90.11	1e-78	96.6
OG0000000	Zm00014	Zm00014ba362210.1	374	69.28	1e-22	59.6
OG0000000	Zm00018	Zm00018ab355330_P001	531	92.68	1e-115	96.9
OG0000000	Zm00018	Zm00018ab355340_P001	534	90.29	1e-108	95.6
OG0000000	Zm00018	Zm00018ab355380_P001	535	86.09	1e-97	97.3
OG0000000	Zm00019	Zm00019ab327190_P002	531	87.35	1e-60	98
OG0000000	Zm00019	Zm00019ab327210_P001	534	93.59	1e-100	97.2
OG0000000	Zm00019	Zm00019ab327230_P001	549	85.86	1e-81	98.8
OG0000000	Zm00020	Zm00020ab343900_P001	531	90.14	1e-73	97.9
OG0000000	Zm00020	Zm00020ab343910_P001	534	90.35	1e-76	95.6
OG0000000	Zm00020	Zm00020ab343940_P001	549	94	1e-101	95.9
OG0000000	Zm00021	Zm00021ab345110_P001	531	95.93	1e-64	96.6
OG0000000	Zm00021	Zm00021ab345130_P001	534	87.05	1e-95	95.9
OG0000000	Zm00021	Zm00021ab345170_P001	549	88.98	1e-87	98.7
OG0000000	Zm00022	Zm00022ab344940_P001	531	98.05	1e-67	95.1
OG0000000	Zm00022	Zm00022ab344950_P001	533	94.44	1e-97	97.4
OG0000000	Zm00022	Zm00022ab344970_P001	535	87.41	1e-108	96.9
OG0000000	Zm00023	Zm00023ab349310_P001	531	97.97	1e-116	95.5
OG0000000	Zm00023	Zm00023ab349320_P001	367	59.53	1e-41	42.5
OG0000000	Zm00023	Zm00023ab349350_P001	549	94.94	1e-90	98.2
OG0000000	Zm00024	Zm00024ab346380_P001	531	86.56	1e-103	98.7
OG0000000	Zm00024	Zm00024ab346390_P001	534	95.95	1e-81	99
OG0000000	Zm00024	Zm00024ab346430_P001	549	92.92	1e-68	97.9
OG0000000	Zm00025	Zm00025ab351830_P002	531	98.36	1e-92	98.7
OG0000000	Zm00025	Zm00025ab351840_P001	534	93.25	1e-116	99.5
OG0000000	Zm00025	Zm00025ab351870_P001	549	86.57	1e-110	95.8
OG0000000	Zm00026	Zm00026ab342300_P001	531	88.35	1e-112	98.7
OG0000000	Zm00026	Zm00026ab342310_P001	534	99.16	1e-64	98.4
OG0000000	Zm00026	Zm00026ab342340_P001	549	93.72	1e-84	97.2
OG0000000	Zm00027	Zm00027ab343880_P001	531	97.96	1e-96	98.2
OG0000000	Zm00027	Zm00027ab343890_P001	534	90.65	1e-94	95.1
OG0000000	Zm00027	Zm00027ab343920_P001	549	88.76	1e-99	96
OG0000000	Zm00028	Zm00028ab347900_P002	531	86.02	1e-108	99.1
OG0000000	Zm00028	Zm00028ab347930_P001	533	98.92	1e-115	95.7
OG0000000	Zm00028	Zm00028ab347950_P001	533	93.91	1e-108	99
OG0000000	Zm00029	Zm00029ab354120_P001	531	90.65	1e-83	96.4
OG0000000	Zm00029	Zm00029ab354130_P001	533	92.12	1e-74	97.7
OG0000000	Zm00029	Zm00029ab354160_P001	535	94.12	1e-79	97.9
OG0000000	Zm00030	Zm00030ab341450_P002	531	90.57	1e-77	97.1
OG0000000	Zm00030	Zm00030ab341460_P001	534	99.58	1e-64	96.7
OG0000000	Zm00030	Zm00030ab341490_P001	549	93.71	1e-113	96.4
OG0000000	Zm00031	Zm00031ab352750_P001	531	94.79	1e-73	98.6
OG0000000	Zm00031	Zm00031ab352790_P001	549	99.15	1e-72	98.9
OG0000000	Zm00032	Zm00032ab354120_P001	531	97.84	1e-79	97.6
OG0000000	Zm00032	Zm00032ab354140_P001	534	96.58	1e-90	97.8
OG0000000	Zm00032	Zm00032ab354170_P001	549	97.88	1e-106	97.1
OG0000000	Zm00033	Zm00033ab359150_P001	531	85.35	1e-72	99.2
OG0000000	Zm00033	Zm00033ab359170_P001	533	92.27	1e-108	97.8
OG0000000	Zm00033	Zm00033ab359200_P001	535	92.85	1e-66	95.7
OG0000000	Zm00034	Zm00034ab361850_P002	531	96.28	1e-95	95.7
OG0000000	Zm00034	Zm00034ab361860_P001	534	93.09	1e-110	99.3
OG0000000	Zm00034	Zm00034ab361890_P001	549	95.09	1e-64	97.7
OG0000000	Zm00035	Zm00035ab352170_P002	531	89.66	1e-92	96.1
OG0000000	Zm00035	Zm00035ab352180_P001	534	88.82	1e-113	99.5
OG0000000	Zm00035	Zm00035ab352200_P001	549	90.71	1e-102	99.6
OG0000000	Zm00036	Zm00036ab349570_P001	531	89.72	1e-87	99.7
OG0000000	Zm00036	Zm00036ab349580_P001	534	91.5	1e-112	98.3
OG0000000	Zm00036	Zm00036ab349610_P001	549	94.03	1e-108	98.8
OG0000000	Zm00037	Zm00037ab343120_P002	531	87.92	1e-61	98.5
OG0000000	Zm00037	Zm00037ab343130_P001	534	95.7	1e-76	97.2
OG0000000	Zm00037	Zm00037ab343170_P001	549	99.21	1e-107	95.3
OG0000000	Zm00038	Zm00038ab347000_P001	531	86.53	1e-96	96.8
OG0000000	Zm00038	Zm00038ab347010_P001	534	87.02	1e-70	96.4
OG0000000	Zm00038	Zm00038ab347050_P001	535	93.62	1e-77	99.2
OG0000000	Zm00039	Zm00039ab346340_P001	531	86.09	1e-104	99.3
OG0000000	Zm00039	Zm00039ab346350_P001	534	92.97	1e-86	96.3
OG0000000	Zm00039	Zm00039ab346380_P001	549	99.73	1e-113	98.8
OG0000000	Zm00040	Zm00040ab360820_P001	531	86.44	1e-100	99.9
OG0000000	Zm00040	Zm00040ab360850_P001	533	90.07	1e-62	99.2
OG0000000	Zm00040	Zm00040ab360880_P001	533	86.05	1e-66	99.7
OG0000000	Zm00041	Zm00041ab352930_P002	531	91.62	1e-113	95.3
OG0000000	Zm00041	Zm00041ab352940_P001	534	89.09	1e-89	96.7
OG0000000	Zm00041	Zm00041ab352970_P001	549	94.78	1e-96	95.1
OG0000000	Zm00042	Zm00042ab354400_P001	531	89.72	1e-65	95.5
OG0000000	Zm00042	Zm00042ab354420_P001	534	85.94	1e-99	97.6
OG0000000	Zm00042	Zm00042ab354460_P001	549	88.01	1e-114	98
OG0000001	Zm00001	Zm00001eb167060_P001	516	87.1	1e-62	96.2
OG0000001	Zm00001	Zm00001eb167130_P001	502	87.35	1e-71	98.2
OG0000001	Zm00014	Zm00014ba193750.1	516	90.71	1e-108	99.1
OG0000001	Zm00014	Zm00014ba193830.1	502	96.08	1e-81	98.2
OG0000001	Zm00018	Zm00018ab172690_P001	518	92.49	1e-116	96.2
OG0000001	Zm00018	Zm00018ab172780_P001	520	87.65	1e-67	99.4
OG0000001	Zm00018	Zm00018ab172790_P001	522	87.84	1e-101	99.7
OG0000001	Zm00018	Zm00018ab172810_P001	523	91.06	1e-99	96.7
OG0000001	Zm00019	Zm00019ab157330_P001	516	97.65	1e-112	99.9
OG0000001	Zm00019	Zm00019ab157440_P001	523	90.81	1e-66	97.9
OG0000001	Zm00019	Zm00019ab157490_P001	502	94.43	1e-118	99.2
OG0000001	Zm00019	Zm00019ab157510_P001	502	92.52	1e-107	99.1
OG0000001	Zm00019	Zm00019ab157550_P001	428	85.39	1e-75	97.8
OG0000001	Zm00020	Zm00020ab168520_P001	516	89.8	1e-83	98.7
OG0000001	Zm00020	Zm00020ab168630_P001	520	88.38	1e-78	96.4
OG0000001	Zm00020	Zm00020ab168730_P001	523	91.16	1e-104	98.9
OG0000001	Zm00021	Zm00021ab168890_P001	518	86.16	1e-61	96.8
OG0000001	Zm00022	Zm00022ab168500_P001	518	97.27	1e-68	95.4
OG0000001	Zm00022	Zm00022ab168640_P001	521	96.78	1e-102	96
OG0000001	Zm00023	Zm00023ab171210_P001	516	87.32	1e-105	95.6
OG0000001	Zm00023	Zm00023ab171300_P001	522	89.56	1e-68	99.4
OG0000001	Zm00023	Zm00023ab171450_P001	428	89.47	1e-116	96
OG0000001	Zm00024	Zm00024ab169830_P001	516	89.6	1e-112	98.4
OG0000001	Zm00024	Zm00024ab169970_P001	523	94.04	1e-112	97.2
OG0000001	Zm00025	Zm00025ab173170_P001	516	98.89	1e-114	99.7
OG0000001	Zm00025	Zm00025ab173250_P001	523	90.73	1e-114	99.3
OG0000001	Zm00025	Zm00025ab173270_P001	523	86.41	1e-108	99.1
OG0000001	Zm00026	Zm00026ab168370_P001	516	99.67	1e-110	99.8
OG0000001	Zm00027	Zm00027ab168860_P001	516	88.28	1e-88	96.4
OG0000001	Zm00027	Zm00027ab168950_P001	520	88.79	1e-64	99.2
OG0000001	Zm00027	Zm00027ab168960_P001	523	93.78	1e-100	97.2
OG0000001	Zm00027	Zm00027ab169000_P001	523	98.66	1e-100	97.6
OG0000001	Zm00028	Zm00028ab171860_P001	516	97.84	1e-72	96.2
OG0000001	Zm00028	Zm00028ab172010_P001	521	96.93	1e-96	99.1
OG0000001	Zm00028	Zm00028ab172030_P001	521	88.78	1e-67	98.2
OG0000001	Zm00028	Zm00028ab172050_P001	520	93.42	1e-112	96.6
OG0000001	Zm00028	Zm00028ab172060_P001	522	86.9	1e-61	95.2
OG0000001	Zm00028	Zm00028ab172090_P001	523	98.46	1e-92	99.8
OG0000001	Zm00029	Zm00029ab172890_P001	518	91.35	1e-103	98.6
OG0000001	Zm00029	Zm00029ab172970_P001	523	98.99	1e-70	99
OG0000001	Zm00030	Zm00030ab167020_P001	518	94.6	1e-85	95.9
OG0000001	Zm00030	Zm00030ab167180_P001	523	91.71	1e-74	99.6
OG0000001	Zm00030	Zm00030ab167210_P001	523	95.35	1e-107	99.3
OG0000001	Zm00031	Zm00031ab173290_P001	516	94.6	1e-89	100
OG0000001	Zm00031	Zm00031ab173370_P001	523	89.61	1e-102	96.3
OG0000001	Zm00032	Zm00032ab171920_P001	516	87.28	1e-75	100
OG0000001	Zm00032	Zm00032ab172060_P001	523	88.05	1e-88	98.9
OG0000001	Zm00033	Zm00033ab176730_P001	516	91.9	1e-99	95.3
OG0000001	Zm00033	Zm00033ab176870_P001	523	95.09	1e-111	96.1
OG0000001	Zm00034	Zm00034ab177150_P001	516	90.42	1e-85	96
OG0000001	Zm00034	Zm00034ab177230_P001	480	55.86	1e-33	56.8
OG0000001	Zm00034	Zm00034ab177250_P001	523	86.66	1e-95	98.7
OG0000001	Zm00035	Zm00035ab172140_P001	516	99.07	1e-91	98.6
OG0000001	Zm00035	Zm00035ab172240_P001	523	93.56	1e-80	96.4
OG0000001	Zm00035	Zm00035ab172270_P001	306	76.65	1e-49	39.6
OG0000001	Zm00035	Zm00035ab172480_P001	523	87.09	1e-117	96.8
OG0000001	Zm00036	Zm00036ab171760_P001	516	91.06	1e-69	98
OG0000001	Zm00036	Zm00036ab171860_P001	523	92.81	1e-100	98.2
OG0000001	Zm00036	Zm00036ab171920_P001	502	85.7	1e-74	97.2
OG0000001	Zm00036	Zm00036ab171950_P001	502	88.56	1e-98	98.2
OG0000001	Zm00036	Zm00036ab172030_P001	502	89.88	1e-115	95.9
OG0000001	Zm00036	Zm00036ab172080_P001	428	90.95	1e-91	98.9
OG0000001	Zm00036	Zm00036ab172100_P001	502	85.78	1e-82	99.4
OG0000001	Zm00036	Zm00036ab453090_P001	502	89.59	1e-105	97
OG0000001	Zm00036	Zm00036ab453120_P001	502	94.05	1e-99	96.7
OG0000001	Zm00037	Zm00037ab167970_P001	516	98.79	1e-89	97.1
OG0000001	Zm00037	Zm00037ab168070_P002	523	91.08	1e-117	98.6
OG0000001	Zm00038	Zm00038ab169930_P001	518	95.84	1e-109	97.1
OG0000001	Zm00038	Zm00038ab170010_P001	502	89.27	1e-95	95.6
OG0000001	Zm00039	Zm00039ab168900_P001	516	90.38	1e-117	98.6
OG0000001	Zm00039	Zm00039ab168990_P001	522	99.73	1e-65	96.1
OG0000001	Zm00039	Zm00039ab169010_P001	522	86.82	1e-66	98.8
OG0000001	Zm00040	Zm00040ab177930_P001	516	92.42	1e-65	99.5
OG0000001	Zm00040	Zm00040ab178010_P001	523	94.22	1e-113	98.2
OG0000001	Zm00040	Zm00040ab178060_P001	428	94.52	1e-94	99.7
OG0000001	Zm00041	Zm00041ab173630_P001	516	90.09	1e-63	99.6
OG0000001	Zm00041	Zm00041ab173750_P001	428	88.51	1e-74	98
OG0000001	Zm00042	Zm00042ab172340_P001	521	87.41	1e-92	97.6
OG0000001	Zm00042	Zm00042ab172360_P001	523	92.69	1e-65	96.5
OG0000002	Zm00001	Zm00001eb394890_P002	507	50.89	1e-06	67.6
OG0000002	Zm00014	Zm00014ba416420.1	431	88.44	1e-85	99.8
OG0000002	Zm00018	Zm00018ab403160_P001	336	58.74	1e-16	71.3
OG0000002	Zm00018	Zm00018ab403450_P001	507	95.11	1e-94	98.8
OG0000002	Zm00018	Zm00018ab413190_P002	507	79.11	1e-57	71.6
OG0000002	Zm00019	Zm00019ab372120_P001	301	55.07	1e-54	57.8
OG0000002	Zm00019	Zm00019ab372340_P001	507	88.63	1e-75	98.7
OG0000002	Zm00019	Zm00019ab381300_P001	507	68.31	1e-55	50.1
OG0000002	Zm00020	Zm00020ab390810_P001	336	66.97	1e-40	35.5
OG0000002	Zm00020	Zm00020ab391070_P001	507	93.44	1e-70	97.9
OG0000002	Zm00020	Zm00020ab400320_P001	507	56.29	1e-34	50.6
OG0000002	Zm00021	Zm00021ab391360_P001	301	69.99	1e-36	41.4
OG0000002	Zm00021	Zm00021ab400980_P001	507	76.53	1e-29	63.2
OG0000002	Zm00022	Zm00022ab390510_P001	336	52.03	1e-29	73.6
OG0000002	Zm00022	Zm00022ab390820_P001	507	97.68	1e-80	96.7
OG0000002	Zm00022	Zm00022ab399960_P001	322	78.07	1e-34	42.2
OG0000002	Zm00023	Zm00023ab395970_P001	336	77.67	1e-07	61.4
OG0000002	Zm00023	Zm00023ab396190_P001	507	89.96	1e-90	95.5
OG0000002	Zm00024	Zm00024ab393820_P001	507	90.75	1e-69	95.8
OG0000002	Zm00025	Zm00025ab399970_P001	336	74.76	1e-55	74.6
OG0000002	Zm00025	Zm00025ab400260_P001	507	95.25	1e-81	98.9
OG0000002	Zm00025	Zm00025ab410080_P001	507	93.85	1e-108	98
OG0000002	Zm00026	Zm00026ab387820_P001	336	70.34	1e-47	56.5
OG0000002	Zm00026	Zm00026ab388040_P001	507	93.79	1e-73	97.4
OG0000002	Zm00026	Zm00026ab397100_P001	507	93.48	1e-111	95.7
OG0000002	Zm00027	Zm00027ab390770_P001	507	91.85	1e-74	98.5
OG0000002	Zm00027	Zm00027ab399900_P002	350	46.45	1e-18	63.9
OG0000002	Zm00028	Zm00028ab395150_P001	321	46.8	1e-21	39.2
OG0000002	Zm00028	Zm00028ab395520_P001	351	57.99	1e-51	66.4
OG0000002	Zm00028	Zm00028ab404880_P001	383	52.42	1e-47	50.1
OG0000002	Zm00029	Zm00029ab401910_P001	336	40.23	1e-08	46.3
OG0000002	Zm00029	Zm00029ab402130_P001	507	85.38	1e-100	95.9
OG0000002	Zm00029	Zm00029ab411650_P001	322	59.57	1e-47	67
OG0000002	Zm00030	Zm00030ab387890_P001	301	47.15	1e-55	50.6
OG0000002	Zm00030	Zm00030ab388230_P001	507	87.54	1e-63	96.5
OG0000002	Zm00030	Zm00030ab397290_P002	507	52.81	1e-35	52.7
OG0000002	Zm00031	Zm00031ab400410_P001	336	52.68	1e-15	43.5
OG0000002	Zm00031	Zm00031ab400740_P001	507	90.82	1e-112	98.5
OG0000002	Zm00031	Zm00031ab410450_P002	536	89.11	1e-84	98.3
OG0000002	Zm00032	Zm00032ab401720_P001	336	72.44	1e-16	70.2
OG0000002	Zm00032	Zm00032ab402050_P001	507	97.41	1e-64	95.1
OG0000002	Zm00032	Zm00032ab411750_P001	507	95.4	1e-103	98.8
OG0000002	Zm00033	Zm00033ab407400_P001	336	51.91	1e-51	47.4
OG0000002	Zm00033	Zm00033ab407650_P001	507	93.3	1e-77	95.1
OG0000002	Zm00033	Zm00033ab417460_P001	507	94.68	1e-73	99.9
OG0000002	Zm00034	Zm00034ab409540_P001	301	66.88	1e-28	36.3
OG0000002	Zm00034	Zm00034ab409830_P001	507	96.46	1e-101	95.8
OG0000002	Zm00034	Zm00034ab419380_P001	507	74.49	1e-50	44.6
OG0000002	Zm00035	Zm00035ab399520_P001	336	51.97	1e-31	37.3
OG0000002	Zm00035	Zm00035ab399790_P001	507	87.87	1e-81	98.4
OG0000002	Zm00035	Zm00035ab409610_P002	507	93.6	1e-108	99.6
OG0000002	Zm00036	Zm00036ab396000_P001	336	63.26	1e-46	59.9
OG0000002	Zm00036	Zm00036ab396250_P001	516	49.86	1e-41	74.8
OG0000002	Zm00036	Zm00036ab405560_P002	507	71.94	1e-42	36.4
OG0000002	Zm00037	Zm00037ab388970_P001	336	48.51	1e-55	66.7
OG0000002	Zm00037	Zm00037ab389250_P001	507	94.87	1e-107	96.4
OG0000002	Zm00038	Zm00038ab401900_P001	336	50.34	1e-12	66
OG0000002	Zm00038	Zm00038ab402190_P001	507	99.37	1e-61	95.5
OG0000002	Zm00038	Zm00038ab411560_P002	507	62.86	1e-27	65.8
OG0000002	Zm00039	Zm00039ab393280_P001	336	56.94	1e-15	61
OG0000002	Zm00039	Zm00039ab393480_P001	354	42.83	1e-34	48.7
OG0000002	Zm00039	Zm00039ab402680_P001	507	86.42	1e-62	99.8
OG0000002	Zm00040	Zm00040ab409770_P002	336	59.16	1e-47	69.7
OG0000002	Zm00040	Zm00040ab409980_P001	321	48.05	1e-15	70.5
OG0000002	Zm00040	Zm00040ab419550_P001	536	97.33	1e-95	95.8
OG0000002	Zm00041	Zm00041ab400650_P001	507	87.79	1e-115	96.7
OG0000002	Zm00041	Zm00041ab410190_P001	536	87.1	1e-73	96.6
OG0000002	Zm00042	Zm00042ab402940_P001	301	56.98	1e-55	65.9
OG0000002	Zm00042	Zm00042ab403320_P001	507	97.97	1e-117	99.7
OG0000003	Zm00014	Zm00014ba290570.1	527	67.83	1e-58	63.8
OG0000003	Zm00014	Zm00014ba310070.1	469	93.05	1e-92	96.8
OG0000003	Zm00019	Zm00019ab211820_P001	604	87.46	1e-116	97.3
OG0000003	Zm00019	Zm00019ab274020_P001	531	94.84	1e-105	98.6
OG0000003	Zm00019	Zm00019ab339630_P001	640	90.61	1e-76	100
OG0000003	Zm00020	Zm00020ab072260_P001	728	61.29	1e-19	51.8
OG0000003	Zm00020	Zm00020ab079470_P001	443	88.69	1e-93	98.4
OG0000003	Zm00020	Zm00020ab151880_P001	462	65.41	1e-25	40.3
OG0000003	Zm00021	Zm00021ab290340_P001	419	99	1e-90	96.8
OG0000003	Zm00022	Zm00022ab111300_P001	370	64.36	1e-53	47.9
OG0000003	Zm00022	Zm00022ab151990_P001	344	78.82	1e-23	42.3
OG0000003	Zm00022	Zm00022ab290450_P001	682	85.02	1e-68	95.9
OG0000003	Zm00022	Zm00022ab357890_P001	722	85.56	1e-107	98.8
OG0000003	Zm00022	Zm00022ab458000_P001	603	98.77	1e-110	99.5
OG0000003	Zm00023	Zm00023ab154450_P001	462	63.17	1e-48	37.5
OG0000003	Zm00023	Zm00023ab178180_P001	476	63.78	1e-54	40.6
OG0000003	Zm00023	Zm00023ab268160_P001	786	43.28	1e-47	53
OG0000003	Zm00023	Zm00023ab336900_P001	373	47.93	1e-48	35.7
OG0000003	Zm00023	Zm00023ab362700_P001	687	95.67	1e-108	98.1
OG0000003	Zm00024	Zm00024ab041110_P001	337	63.89	1e-52	52.5
OG0000003	Zm00024	Zm00024ab176490_P001	554	59.47	1e-46	39.6
OG0000003	Zm00025	Zm00025ab042090_P001	387	47.6	1e-40	57.7
OG0000003	Zm00025	Zm00025ab296810_P001	471	85.81	1e-86	99.4
OG0000003	Zm00025	Zm00025ab365440_P001	512	89.83	1e-84	99
OG0000003	Zm00026	Zm00026ab296760_P001	390	40.93	1e-49	36
OG0000003	Zm00026	Zm00026ab355350_P001	669	96.56	1e-78	98.1
OG0000003	Zm00027	Zm00027ab152450_P001	404	65.18	1e-10	38.1
OG0000003	Zm00027	Zm00027ab291050_P001	443	95.56	1e-81	99.4
OG0000003	Zm00027	Zm00027ab356820_P001	478	99.59	1e-98	98.9
OG0000003	Zm00027	Zm00027ab406970_P001	393	55.69	1e-15	48.5
OG0000003	Zm00028	Zm00028ab267950_P001	341	63.05	1e-32	65.6
OG0000003	Zm00028	Zm00028ab293500_P001	442	98.24	1e-108	95.6
OG0000003	Zm00028	Zm00028ab412190_P001	314	57.32	1e-37	66.1
OG0000003	Zm00028	Zm00028ab435280_P001	692	97.24	1e-79	96.3
OG0000003	Zm00029	Zm00029ab113260_P001	521	98.94	1e-70	96.1
OG0000003	Zm00029	Zm00029ab155640_P001	344	75.53	1e-26	36.5
OG0000003	Zm00029	Zm00029ab367170_P001	640	85.37	1e-86	98.9
OG0000003	Zm00030	Zm00030ab060820_P001	358	52.69	1e-20	39.1
OG0000003	Zm00030	Zm00030ab354510_P001	738	87.97	1e-62	96.7
OG0000003	Zm00030	Zm00030ab428690_P001	699	48.54	1e-34	41.4
OG0000003	Zm00031	Zm00031ab296940_P001	487	93.3	1e-94	96.7
OG0000003	Zm00031	Zm00031ab308430_P001	512	85.12	1e-108	99.4
OG0000003	Zm00031	Zm00031ab442390_P001	397	61.83	1e-23	41.2
OG0000003	Zm00032	Zm00032ab042250_P001	547	95.89	1e-83	96
OG0000003	Zm00032	Zm00032ab443990_P001	429	77.54	1e-36	53.7
OG0000003	Zm00033	Zm00033ab042950_P001	469	97.14	1e-116	95.5
OG0000003	Zm00033	Zm00033ab183540_P001	364	49.58	1e-45	42.2
OG0000003	Zm00034	Zm00034ab043030_P001	354	53.9	1e-20	39.8
OG0000003	Zm00034	Zm00034ab183890_P001	533	47.6	1e-21	45.1
OG0000003	Zm00036	Zm00036ab437250_P001	396	66.34	1e-45	54.9
OG0000003	Zm00037	Zm00037ab109850_P001	387	59.73	1e-27	72.8
OG0000003	Zm00037	Zm00037ab159530_P001	524	48.86	1e-53	67.2
OG0000003	Zm00037	Zm00037ab356200_P001	364	62.69	1e-57	64.3
OG0000003	Zm00038	Zm00038ab072930_P001	753	91.25	1e-60	96.7
OG0000003	Zm00038	Zm00038ab161810_P001	479	71.34	1e-56	47.5
OG0000003	Zm00038	Zm00038ab292310_P001	443	97.1	1e-88	99.9
OG0000003	Zm00038	Zm00038ab418430_P001	309	72.58	1e-38	68.5
OG0000003	Zm00038	Zm00038ab435200_P001	379	72.12	1e-12	52.7
OG0000003	Zm00040	Zm00040ab315860_P001	533	89.13	1e-101	99.7
OG0000003	Zm00040	Zm00040ab374850_P001	669	87.72	1e-74	95.8
OG0000003	Zm00040	Zm00040ab375000_P001	533	87.5	1e-116	95.1
OG0000003	Zm00040	Zm00040ab426860_P001	393	41.49	1e-12	46.5
OG0000003	Zm00041	Zm00041ab296920_P001	733	88.88	1e-110	98.8
OG0000003	Zm00041	Zm00041ab417660_P001	650	96.73	1e-87	99.1
OG0000003	Zm00042	Zm00042ab155290_P001	357	58.18	1e-34	72.6
OG0000004	Zm00001	Zm00001eb058640_P001	516	78.15	1e-48	41.1
OG0000004	Zm00001	Zm00001eb058670_P001	519	49.33	1e-54	57.4
OG0000004	Zm00001	Zm00001eb214000_P001	511	65.06	1e-12	73.2
OG0000004	Zm00014	Zm00014ba057370.1	517	55.43	1e-28	61.7
OG0000004	Zm00014	Zm00014ba240860.1	511	75.53	1e-33	71.3
OG0000004	Zm00018	Zm00018ab061100_P001	418	50.19	1e-35	63.7
OG0000004	Zm00018	Zm00018ab222480_P001	511	69.35	1e-08	46.2
OG0000004	Zm00019	Zm00019ab057160_P001	517	64.42	1e-13	46.8
OG0000004	Zm00019	Zm00019ab204040_P001	511	60.5	1e-49	39
OG0000004	Zm00020	Zm00020ab059290_P001	517	46.15	1e-45	64.8
OG0000004	Zm00020	Zm00020ab216990_P001	511	40.88	1e-58	71.7
OG0000004	Zm00021	Zm00021ab059150_P001	516	64.53	1e-52	58.2
OG0000004	Zm00021	Zm00021ab059170_P001	418	50.63	1e-52	44.9
OG0000004	Zm00021	Zm00021ab217060_P001	511	58.13	1e-41	41.3
OG0000004	Zm00022	Zm00022ab059050_P001	521	40.12	1e-51	46.7
OG0000004	Zm00022	Zm00022ab059130_P001	519	66.93	1e-19	40.5
OG0000004	Zm00022	Zm00022ab216520_P001	511	49.5	1e-25	37.6
OG0000004	Zm00023	Zm00023ab060610_P001	518	56.23	1e-42	43.1
OG0000004	Zm00023	Zm00023ab219970_P001	511	60.93	1e-33	73.9
OG0000004	Zm00024	Zm00024ab059420_P001	517	65.58	1e-38	49.4
OG0000004	Zm00024	Zm00024ab217690_P001	511	64.17	1e-24	46
OG0000004	Zm00025	Zm00025ab060330_P001	516	52.25	1e-21	61.6
OG0000004	Zm00025	Zm00025ab060360_P001	518	55.44	1e-13	59.3
OG0000004	Zm00025	Zm00025ab222210_P001	511	71.76	1e-45	59.3
OG0000004	Zm00026	Zm00026ab058830_P001	518	72.1	1e-11	44.4
OG0000004	Zm00026	Zm00026ab216400_P001	511	47.6	1e-22	59.5
OG0000004	Zm00027	Zm00027ab059230_P001	418	51.85	1e-44	43
OG0000004	Zm00027	Zm00027ab217930_P001	511	53.03	1e-09	52.1
OG0000004	Zm00028	Zm00028ab059390_P001	518	65.4	1e-17	41
OG0000004	Zm00028	Zm00028ab220220_P001	511	41.74	1e-11	62.6
OG0000004	Zm00029	Zm00029ab060380_P001	519	65.69	1e-25	56.8
OG0000004	Zm00029	Zm00029ab221390_P001	511	40.02	1e-54	39.5
OG0000004	Zm00030	Zm00030ab058580_P001	516	68.75	1e-39	73.3
OG0000004	Zm00030	Zm00030ab058590_P001	516	67.25	1e-16	42.3
OG0000004	Zm00030	Zm00030ab058600_P001	517	66.95	1e-28	38.3
OG0000004	Zm00030	Zm00030ab215310_P001	511	49.12	1e-08	47.5
OG0000004	Zm00031	Zm00031ab061190_P001	516	41.74	1e-24	70.7
OG0000004	Zm00031	Zm00031ab061210_P001	518	65	1e-57	49.5
OG0000004	Zm00031	Zm00031ab222790_P001	511	46.5	1e-21	61.4
OG0000004	Zm00032	Zm00032ab060980_P001	519	49.46	1e-30	53
OG0000004	Zm00032	Zm00032ab221400_P001	511	43.74	1e-11	37.3
OG0000004	Zm00033	Zm00033ab061700_P001	518	53.68	1e-53	41
OG0000004	Zm00033	Zm00033ab226540_P001	511	60.17	1e-21	67.5
OG0000004	Zm00034	Zm00034ab062780_P001	521	48.42	1e-39	43.6
OG0000004	Zm00034	Zm00034ab062790_P001	521	54.02	1e-56	37.4
OG0000004	Zm00034	Zm00034ab227270_P001	511	43.27	1e-59	64.8
OG0000004	Zm00035	Zm00035ab220890_P001	511	43.89	1e-48	59.5
OG0000004	Zm00036	Zm00036ab060480_P001	518	74.68	1e-49	42.5
OG0000004	Zm00036	Zm00036ab219590_P001	511	50.92	1e-44	37.6
OG0000004	Zm00037	Zm00037ab058780_P001	516	64.99	1e-41	38.6
OG0000004	Zm00037	Zm00037ab058800_P001	418	48.2	1e-55	39
OG0000004	Zm00037	Zm00037ab216320_P001	511	78.25	1e-44	44.5
OG0000004	Zm00038	Zm00038ab060340_P001	518	48.11	1e-43	69.7
OG0000004	Zm00038	Zm00038ab217720_P001	511	70.9	1e-25	49.8
OG0000004	Zm00039	Zm00039ab059110_P001	418	60.42	1e-56	60.5
OG0000004	Zm00039	Zm00039ab059130_P001	519	79.23	1e-43	47.8
OG0000004	Zm00039	Zm00039ab218770_P001	511	77.36	1e-17	71.7
OG0000004	Zm00040	Zm00040ab062150_P001	517	42.75	1e-23	50.6
OG0000004	Zm00040	Zm00040ab228500_P003	511	46.63	1e-22	53.9
OG0000004	Zm00041	Zm00041ab060130_P001	515	75.98	1e-38	73.5
OG0000004	Zm00041	Zm00041ab060140_P001	323	47.1	1e-38	71
OG0000004	Zm00041	Zm00041ab222740_P001	511	62.3	1e-40	37.6
OG0000004	Zm00042	Zm00042ab060200_P001	517	70.01	1e-14	57.3
OG0000004	Zm00042	Zm00042ab223420_P001	511	65.01	1e-08	63.7
OG0000005	Zm00001	Zm00001eb402820_P001	543	99.56	1e-99	96.7
OG0000005	Zm00014	Zm00014ba423920.1	543	90.95	1e-80	95.8
OG0000005	Zm00018	Zm00018ab421570_P001	539	94.32	1e-73	97.6
OG0000005	Zm00019	Zm00019ab389030_P001	542	99.67	1e-89	99.9
OG0000005	Zm00020	Zm00020ab407510_P001	543	89.71	1e-66	97.3
OG0000005	Zm00020	Zm00020ab408690_P001	543	94.85	1e-64	98.7
OG0000005	Zm00021	Zm00021ab408210_P001	543	87.1	1e-115	97.5
OG0000005	Zm00021	Zm00021ab408240_P001	543	89.67	1e-93	99.5
OG0000005	Zm00021	Zm00021ab408270_P001	543	96.43	1e-102	96.1
OG0000005	Zm00021	Zm00021ab408310_P001	518	87.95	1e-94	99.1
OG0000005	Zm00021	Zm00021ab408340_P001	543	89.9	1e-73	96
OG0000005	Zm00021	Zm00021ab408370_P001	543	91.25	1e-102	99.4
OG0000005	Zm00021	Zm00021ab408400_P001	543	97.72	1e-82	96.7
OG0000005	Zm00021	Zm00021ab408440_P001	350	43.16	1e-23	73.4
OG0000005	Zm00021	Zm00021ab408480_P001	507	93.82	1e-85	98.6
OG0000005	Zm00021	Zm00021ab408540_P001	543	91.1	1e-81	96.4
OG0000005	Zm00021	Zm00021ab409690_P001	543	92.7	1e-89	97.2
OG0000005	Zm00021	Zm00021ab447970_P001	543	91.57	1e-83	97.4
OG0000005	Zm00021	Zm00021ab448040_P001	543	85.95	1e-118	95.1
OG0000005	Zm00022	Zm00022ab408380_P001	541	97.59	1e-104	96
OG0000005	Zm00023	Zm00023ab413980_P001	542	93.24	1e-78	99.4
OG0000005	Zm00024	Zm00024ab410290_P001	543	98.05	1e-77	97.9
OG0000005	Zm00024	Zm00024ab410320_P001	543	93.96	1e-64	99.5
OG0000005	Zm00024	Zm00024ab411520_P001	541	91.99	1e-84	96.4
OG0000005	Zm00025	Zm00025ab417340_P001	543	98.78	1e-88	96.3
OG0000005	Zm00025	Zm00025ab417370_P001	543	87.35	1e-63	95.9
OG0000005	Zm00025	Zm00025ab417400_P001	543	85.74	1e-63	97.1
OG0000005	Zm00025	Zm00025ab418570_P001	538	88.55	1e-68	96.3
OG0000005	Zm00026	Zm00026ab403830_P001	543	97.41	1e-108	98.3
OG0000005	Zm00026	Zm00026ab405000_P001	541	90	1e-97	97.7
OG0000005	Zm00027	Zm00027ab408080_P001	543	89.18	1e-65	98.4
OG0000005	Zm00028	Zm00028ab413320_P001	543	86.32	1e-69	97
OG0000005	Zm00029	Zm00029ab419830_P001	540	86.8	1e-106	96.1
OG0000005	Zm00030	Zm00030ab405540_P001	544	92.96	1e-115	98.2
OG0000005	Zm00031	Zm00031ab003650_P001	470	53.09	1e-24	44
OG0000005	Zm00031	Zm00031ab417990_P001	543	90.33	1e-61	96.5
OG0000005	Zm00031	Zm00031ab418020_P001	543	99.16	1e-73	96.1
OG0000005	Zm00031	Zm00031ab419210_P001	607	95.96	1e-87	97.5
OG0000005	Zm00032	Zm00032ab419850_P001	543	88.49	1e-101	98.4
OG0000005	Zm00033	Zm00033ab424720_P001	543	92.73	1e-108	96.7
OG0000005	Zm00033	Zm00033ab424750_P001	543	91.4	1e-93	99.7
OG0000005	Zm00033	Zm00033ab424780_P001	543	94	1e-111	97.3
OG0000005	Zm00033	Zm00033ab425920_P001	544	87.32	1e-77	99.8
OG0000005	Zm00034	Zm00034ab427140_P001	543	87.05	1e-113	96.1
OG0000005	Zm00034	Zm00034ab427170_P001	513	90.35	1e-100	98.8
OG0000005	Zm00034	Zm00034ab427200_P001	513	89.04	1e-100	96.1
OG0000005	Zm00034	Zm00034ab427230_P001	513	90.36	1e-105	99.8
OG0000005	Zm00034	Zm00034ab428550_P001	541	94.09	1e-69	98.2
OG0000005	Zm00035	Zm00035ab417600_P001	541	98.51	1e-78	96.2
OG0000005	Zm00036	Zm00036ab412670_P001	543	91.65	1e-107	98.1
OG0000005	Zm00036	Zm00036ab412690_P001	507	95.36	1e-78	98.6
OG0000005	Zm00036	Zm00036ab412890_P001	543	87.92	1e-81	98.3
OG0000005	Zm00036	Zm00036ab412930_P001	543	98.49	1e-101	97.5
OG0000005	Zm00036	Zm00036ab414070_P001	543	88.34	1e-105	97.9
OG0000005	Zm00037	Zm00037ab406430_P001	540	91.01	1e-63	99.9
OG0000005	Zm00038	Zm00038ab419530_P001	544	92.13	1e-84	96.9
OG0000005	Zm00039	Zm00039ab410890_P001	537	91.47	1e-89	95.7
OG0000005	Zm00040	Zm00040ab428010_P001	544	93.59	1e-72	96.1
OG0000005	Zm00041	Zm00041ab418810_P001	539	94.45	1e-117	97.8
OG0000005	Zm00042	Zm00042ab419950_P002	543	96.41	1e-74	96.2
OG0000005	Zm00042	Zm00042ab419990_P002	543	93.11	1e-77	99.2
OG0000005	Zm00042	Zm00042ab420070_P002	543	93.49	1e-95	98.5
OG0000005	Zm00042	Zm00042ab421280_P001	525	92	1e-94	96.3
OG0000005	Zm00042	Zm00042ab468400_P001	543	95.08	1e-111	97
OG0000006	Zm00001	Zm00001eb103380_P001	506	86.83	1e-90	98.5
OG0000006	Zm00001	Zm00001eb103390_P001	505	99.08	1e-113	96.2
OG0000006	Zm00014	Zm00014ba131490.1	506	96.07	1e-115	95
OG0000006	Zm00014	Zm00014ba131520.1	505	88.24	1e-93	96.6
OG0000006	Zm00018	Zm00018ab106060_P001	506	94.02	1e-118	99.5
OG0000006	Zm00018	Zm00018ab106090_P001	507	95.53	1e-108	98.9
OG0000006	Zm00019	Zm00019ab100660_P001	506	91.11	1e-106	99.3
OG0000006	Zm00019	Zm00019ab100670_P001	505	86.48	1e-81	98.4
OG0000006	Zm00020	Zm00020ab104090_P001	506	97.69	1e-96	95.6
OG0000006	Zm00020	Zm00020ab104100_P001	400	97.02	1e-96	96.6
OG0000006	Zm00021	Zm00021ab103910_P001	506	95.6	1e-93	96.3
OG0000006	Zm00021	Zm00021ab103920_P001	300	74.22	1e-56	42.9
OG0000006	Zm00021	Zm00021ab260590_P001	509	87.79	1e-71	99.3
OG0000006	Zm00022	Zm00022ab104300_P001	506	96.57	1e-70	95.2
OG0000006	Zm00022	Zm00022ab104310_P001	505	90.7	1e-114	97.4
OG0000006	Zm00022	Zm00022ab260960_P001	507	98.96	1e-74	95.2
OG0000006	Zm00023	Zm00023ab106610_P001	506	88.76	1e-96	97.2
OG0000006	Zm00023	Zm00023ab106630_P001	505	85.23	1e-84	96.5
OG0000006	Zm00024	Zm00024ab105150_P001	506	87.52	1e-79	98.5
OG0000006	Zm00024	Zm00024ab105160_P001	505	90.65	1e-69	97.5
OG0000006	Zm00025	Zm00025ab106930_P001	506	96.44	1e-65	95.7
OG0000006	Zm00025	Zm00025ab106950_P001	507	90.34	1e-117	95.4
OG0000006	Zm00025	Zm00025ab267290_P001	507	86.75	1e-69	97.5
OG0000006	Zm00026	Zm00026ab103390_P001	506	98.97	1e-99	97.4
OG0000006	Zm00026	Zm00026ab103420_P001	505	85.57	1e-80	96.4
OG0000006	Zm00026	Zm00026ab259460_P001	507	86.48	1e-89	98.1
OG0000006	Zm00027	Zm00027ab104090_P001	506	89.34	1e-79	98.6
OG0000006	Zm00027	Zm00027ab104100_P001	505	90.13	1e-94	96.6
OG0000006	Zm00028	Zm00028ab105570_P001	506	85.2	1e-115	99.1
OG0000006	Zm00028	Zm00028ab105630_P001	507	86.2	1e-103	99
OG0000006	Zm00029	Zm00029ab106520_P001	506	93.14	1e-118	95.2
OG0000006	Zm00029	Zm00029ab106540_P001	505	88.42	1e-77	98.1
OG0000006	Zm00029	Zm00029ab268100_P001	507	85.67	1e-88	95.5
OG0000006	Zm00030	Zm00030ab103370_P001	506	86.99	1e-108	96.9
OG0000006	Zm00030	Zm00030ab103380_P001	505	88.88	1e-114	98.3
OG0000006	Zm00031	Zm00031ab107620_P001	506	90.78	1e-116	97.5
OG0000006	Zm00031	Zm00031ab107630_P001	505	92.67	1e-88	99.9
OG0000006	Zm00032	Zm00032ab106830_P001	506	88.28	1e-89	98
OG0000006	Zm00032	Zm00032ab106840_P001	507	89.28	1e-78	97.6
OG0000006	Zm00032	Zm00032ab265730_P001	316	66.76	1e-14	38.7
OG0000006	Zm00033	Zm00033ab109060_P001	506	98.26	1e-82	97.2
OG0000006	Zm00033	Zm00033ab109080_P001	505	92.56	1e-88	98
OG0000006	Zm00034	Zm00034ab109980_P001	506	92.63	1e-72	98.3
OG0000006	Zm00034	Zm00034ab110000_P001	507	91.37	1e-116	95.7
OG0000006	Zm00035	Zm00035ab106090_P001	506	85.35	1e-101	97.9
OG0000006	Zm00035	Zm00035ab106120_P001	505	86.71	1e-85	96
OG0000006	Zm00036	Zm00036ab106740_P001	506	95.8	1e-96	99.8
OG0000006	Zm00036	Zm00036ab106760_P001	505	93.95	1e-105	98.3
OG0000006	Zm00036	Zm00036ab263040_P001	507	95.45	1e-68	99.1
OG0000006	Zm00037	Zm00037ab103430_P001	506	93.45	1e-80	98.1
OG0000006	Zm00037	Zm00037ab103450_P001	505	95.9	1e-69	97.6
OG0000006	Zm00037	Zm00037ab259940_P001	507	87.19	1e-100	98.7
OG0000006	Zm00038	Zm00038ab105600_P001	506	85.04	1e-112	98.7
OG0000006	Zm00038	Zm00038ab105610_P001	507	92.26	1e-82	95.4
OG0000006	Zm00039	Zm00039ab103990_P001	506	96.57	1e-80	97.5
OG0000006	Zm00039	Zm00039ab104000_P001	505	91.47	1e-106	99.7
OG0000006	Zm00040	Zm00040ab110610_P001	506	92.94	1e-86	98.8
OG0000006	Zm00040	Zm00040ab110640_P001	507	85.87	1e-67	97.4
OG0000006	Zm00041	Zm00041ab106960_P001	506	94.4	1e-84	99
OG0000006	Zm00041	Zm00041ab106970_P001	505	98.14	1e-104	95.2
OG0000006	Zm00042	Zm00042ab106090_P001	308	62.65	1e-21	72.6
OG0000007	Zm00001	Zm00001eb097920_P001	473	97.7	1e-103	96.7
OG0000007	Zm00001	Zm00001eb100200_P001	510	94.36	1e-78	96.1
OG0000007	Zm00001	Zm00001eb100210_P002	517	95.63	1e-114	100
OG0000007	Zm00014	Zm00014ba128440.1	510	85.69	1e-113	99.6
OG0000007	Zm00014	Zm00014ba128450.1	517	94.4	1e-96	97.1
OG0000007	Zm00018	Zm00018ab100220_P001	473	87.97	1e-62	98.2
OG0000007	Zm00018	Zm00018ab102510_P001	462	88.31	1e-66	96.9
OG0000007	Zm00018	Zm00018ab102520_P001	517	92.72	1e-114	98.6
OG0000007	Zm00019	Zm00019ab094770_P002	514	98.62	1e-118	96.5
OG0000007	Zm00019	Zm00019ab097200_P002	520	96.21	1e-86	96.1
OG0000007	Zm00019	Zm00019ab097210_P001	517	95.61	1e-82	98.2
OG0000007	Zm00020	Zm00020ab098660_P001	514	93.3	1e-112	96.4
OG0000007	Zm00020	Zm00020ab100880_P002	517	88.7	1e-117	98.6
OG0000007	Zm00021	Zm00021ab100510_P001	519	99.18	1e-99	98.7
OG0000007	Zm00021	Zm00021ab100520_P001	517	96.19	1e-117	95.4
OG0000007	Zm00022	Zm00022ab100970_P001	519	89.41	1e-118	99
OG0000007	Zm00022	Zm00022ab100980_P001	517	85.33	1e-78	96.3
OG0000007	Zm00023	Zm00023ab100810_P001	515	91.44	1e-103	98.3
OG0000007	Zm00023	Zm00023ab103270_P002	517	93.75	1e-81	96.3
OG0000007	Zm00024	Zm00024ab099350_P001	425	98.14	1e-102	96.2
OG0000007	Zm00024	Zm00024ab101890_P001	519	95.54	1e-110	97.1
OG0000007	Zm00025	Zm00025ab103360_P001	517	99.55	1e-97	97.7
OG0000007	Zm00026	Zm00026ab100140_P001	363	56.2	1e-43	42.1
OG0000007	Zm00027	Zm00027ab098520_P001	514	87.4	1e-61	98
OG0000007	Zm00027	Zm00027ab100890_P001	462	89.13	1e-116	96.5
OG0000007	Zm00027	Zm00027ab100900_P001	517	86.55	1e-81	95.9
OG0000007	Zm00028	Zm00028ab099810_P001	468	98.78	1e-88	97.4
OG0000007	Zm00028	Zm00028ab102190_P001	519	98.62	1e-84	96.1
OG0000007	Zm00028	Zm00028ab102200_P003	517	94.97	1e-87	100
OG0000007	Zm00029	Zm00029ab103080_P001	519	85.59	1e-110	96.8
OG0000007	Zm00029	Zm00029ab103090_P003	517	85.87	1e-113	96.6
OG0000007	Zm00030	Zm00030ab097750_P001	468	93.84	1e-100	96.3
OG0000007	Zm00030	Zm00030ab100090_P001	512	89.47	1e-102	96.2
OG0000007	Zm00030	Zm00030ab100100_P001	517	90.48	1e-68	98.8
OG0000007	Zm00031	Zm00031ab101920_P001	432	91.94	1e-64	99.9
OG0000007	Zm00031	Zm00031ab104160_P001	517	89.94	1e-113	96.8
OG0000007	Zm00032	Zm00032ab101140_P001	473	87.02	1e-75	97.7
OG0000007	Zm00032	Zm00032ab103280_P001	519	88.61	1e-99	96.9
OG0000007	Zm00033	Zm00033ab103110_P001	473	96.38	1e-81	96.9
OG0000007	Zm00034	Zm00034ab106540_P001	524	86.35	1e-92	99.7
OG0000007	Zm00035	Zm00035ab100220_P001	473	99.71	1e-80	95.1
OG0000007	Zm00035	Zm00035ab102500_P001	437	78.26	1e-12	46.5
OG0000007	Zm00035	Zm00035ab102540_P001	517	85.35	1e-105	98.7
OG0000007	Zm00036	Zm00036ab100820_P001	515	97.49	1e-102	98
OG0000007	Zm00036	Zm00036ab103160_P001	519	94.99	1e-103	95.6
OG0000007	Zm00037	Zm00037ab100020_P001	519	96.26	1e-72	97.3
OG0000007	Zm00037	Zm00037ab100030_P001	517	91.95	1e-99	98.5
OG0000007	Zm00038	Zm00038ab102370_P001	517	90.2	1e-61	97.8
OG0000007	Zm00039	Zm00039ab100460_P001	519	86.62	1e-101	95.1
OG0000007	Zm00039	Zm00039ab100470_P003	517	85.08	1e-78	97.4
OG0000007	Zm00040	Zm00040ab107370_P001	462	90.73	1e-108	99.5
OG0000007	Zm00040	Zm00040ab107380_P001	517	85.4	1e-115	97.5
OG0000007	Zm00041	Zm00041ab103340_P001	519	96.1	1e-105	98.5
OG0000007	Zm00042	Zm00042ab100220_P001	514	92.88	1e-85	99.1
OG0000007	Zm00042	Zm00042ab102540_P001	519	96.65	1e-98	95.1
OG0000007	Zm00042	Zm00042ab102550_P001	460	70	1e-50	51.7
OG0000008	Zm00001	Zm00001eb159320_P001	411	88.84	1e-101	98.6
OG0000008	Zm00001	Zm00001eb358770_P001	528	86.79	1e-104	97.4
OG0000008	Zm00014	Zm00014ba186520.1	527	96.76	1e-116	99.5
OG0000008	Zm00014	Zm00014ba186520.2	549	92.65	1e-75	97.5
OG0000008	Zm00014	Zm00014ba381560.1	528	91.88	1e-115	98.5
OG0000008	Zm00014	Zm00014ba381560.2	544	98.81	1e-106	98.4
OG0000008	Zm00018	Zm00018ab164680_P001	411	97.7	1e-89	97.7
OG0000008	Zm00018	Zm00018ab376410_P001	528	86.42	1e-111	96
OG0000008	Zm00019	Zm00019ab149980_P001	527	89.67	1e-77	95.1
OG0000008	Zm00019	Zm00019ab346270_P001	528	93.64	1e-101	97.4
OG0000008	Zm00020	Zm00020ab161100_P001	527	97.25	1e-80	97.4
OG0000008	Zm00020	Zm00020ab363730_P001	563	87.66	1e-99	98.5
OG0000008	Zm00021	Zm00021ab161340_P001	527	85.8	1e-91	96.2
OG0000008	Zm00021	Zm00021ab365120_P001	567	85.59	1e-71	97.6
OG0000008	Zm00022	Zm00022ab160930_P001	527	85.6	1e-74	98.1
OG0000008	Zm00022	Zm00022ab364820_P001	432	97.63	1e-61	99.2
OG0000008	Zm00023	Zm00023ab163590_P001	527	88.89	1e-83	99.2
OG0000008	Zm00023	Zm00023ab369620_P001	567	86.51	1e-102	97.3
OG0000008	Zm00024	Zm00024ab162100_P001	527	99.26	1e-65	98
OG0000008	Zm00024	Zm00024ab366590_P001	567	96.38	1e-64	98.8
OG0000008	Zm00025	Zm00025ab165180_P001	527	88.16	1e-79	96.7
OG0000008	Zm00025	Zm00025ab372620_P001	528	89.48	1e-71	98.9
OG0000008	Zm00026	Zm00026ab160340_P001	527	96.99	1e-67	99.3
OG0000008	Zm00026	Zm00026ab362140_P001	563	95.57	1e-94	97.5
OG0000008	Zm00027	Zm00027ab161480_P001	411	96.83	1e-83	97.8
OG0000008	Zm00027	Zm00027ab363830_P001	528	94.47	1e-87	95.6
OG0000008	Zm00028	Zm00028ab163910_P001	411	90.92	1e-65	95.1
OG0000008	Zm00028	Zm00028ab368350_P001	528	89.2	1e-82	97.4
OG0000008	Zm00029	Zm00029ab165040_P001	527	92.49	1e-101	97.1
OG0000008	Zm00029	Zm00029ab374230_P001	528	99.37	1e-93	96.6
OG0000008	Zm00030	Zm00030ab159460_P001	527	92.94	1e-69	95.6
OG0000008	Zm00030	Zm00030ab361300_P001	570	91.82	1e-99	96.2
OG0000008	Zm00031	Zm00031ab165260_P001	527	97.25	1e-91	98.3
OG0000008	Zm00031	Zm00031ab373080_P001	528	90.87	1e-116	96.9
OG0000008	Zm00032	Zm00032ab164030_P001	411	88.3	1e-115	96.3
OG0000008	Zm00032	Zm00032ab374980_P001	528	85.04	1e-104	99.8
OG0000008	Zm00033	Zm00033ab168970_P001	527	89.34	1e-99	99.2
OG0000008	Zm00033	Zm00033ab380200_P001	528	92.81	1e-94	95.9
OG0000008	Zm00034	Zm00034ab169210_P001	411	90.13	1e-72	95.9
OG0000008	Zm00034	Zm00034ab383520_P002	445	98.9	1e-117	98.8
OG0000008	Zm00035	Zm00035ab164480_P001	411	93.93	1e-68	95.7
OG0000008	Zm00035	Zm00035ab372400_P001	528	85.26	1e-74	98
OG0000008	Zm00036	Zm00036ab163600_P001	527	88.16	1e-95	99.7
OG0000008	Zm00036	Zm00036ab369970_P001	528	96.48	1e-100	96.1
OG0000008	Zm00037	Zm00037ab160240_P001	411	85.93	1e-109	98.8
OG0000008	Zm00037	Zm00037ab362950_P001	528	99.43	1e-114	95.2
OG0000008	Zm00038	Zm00038ab162600_P001	527	87.92	1e-113	95.6
OG0000008	Zm00038	Zm00038ab367160_P001	567	87.65	1e-86	95.8
OG0000008	Zm00039	Zm00039ab161200_P001	527	96.03	1e-104	98.9
OG0000008	Zm00039	Zm00039ab366730_P002	528	95.96	1e-104	96.5
OG0000008	Zm00040	Zm00040ab169790_P001	411	99.21	1e-90	97.8
OG0000008	Zm00040	Zm00040ab382280_P001	539	87.32	1e-113	99.6
OG0000008	Zm00041	Zm00041ab165940_P001	527	97.65	1e-62	96
OG0000008	Zm00041	Zm00041ab373800_P001	528	88.02	1e-89	95.7
OG0000008	Zm00042	Zm00042ab164570_P001	411	95.54	1e-116	96.6
OG0000008	Zm00042	Zm00042ab375550_P001	528	97.67	1e-73	99.9
OG0000009	Zm00001	Zm00001eb406600_P001	509	89.69	1e-89	99.7
OG0000009	Zm00001	Zm00001eb406670_P001	507	85.61	1e-86	99.1
OG0000009	Zm00014	Zm00014ba065920.1	509	92.35	1e-63	95.4
OG0000009	Zm00014	Zm00014ba065970.1	509	91.58	1e-99	99.6
OG0000009	Zm00014	Zm00014ba066150.1	509	94.36	1e-77	96.6
OG0000009	Zm00018	Zm00018ab425690_P001	518	98.86	1e-111	95.6
OG0000009	Zm00018	Zm00018ab425740_P001	518	93.81	1e-101	96.1
OG0000009	Zm00018	Zm00018ab425790_P001	509	87	1e-88	99
OG0000009	Zm00019	Zm00019ab392990_P001	507	91.77	1e-87	97.4
OG0000009	Zm00019	Zm00019ab393050_P001	485	98.55	1e-63	99.1
OG0000009	Zm00020	Zm00020ab412850_P001	509	85.07	1e-110	95.5
OG0000009	Zm00020	Zm00020ab412930_P001	489	87.81	1e-69	96
OG0000009	Zm00021	Zm00021ab414050_P001	507	89.4	1e-75	95.9
OG0000009	Zm00021	Zm00021ab414170_P001	507	85.12	1e-107	95.2
OG0000009	Zm00021	Zm00021ab414220_P001	509	94.3	1e-110	97
OG0000009	Zm00021	Zm00021ab414320_P001	509	91.83	1e-84	95.5
OG0000009	Zm00022	Zm00022ab412430_P001	511	98.14	1e-78	98.5
OG0000009	Zm00023	Zm00023ab418000_P001	509	98.5	1e-87	99.4
OG0000009	Zm00024	Zm00024ab415750_P001	509	85.89	1e-97	99.8
OG0000009	Zm00025	Zm00025ab422270_P001	509	93.39	1e-103	98.6
OG0000009	Zm00026	Zm00026ab408840_P001	507	92.6	1e-78	95.1
OG0000009	Zm00026	Zm00026ab443190_P001	356	58.83	1e-15	56
OG0000009	Zm00027	Zm00027ab412350_P001	509	97.03	1e-109	95.6
OG0000009	Zm00028	Zm00028ab417310_P001	507	87.29	1e-93	98.1
OG0000009	Zm00028	Zm00028ab417340_P001	507	98.48	1e-73	98.5
OG0000009	Zm00029	Zm00029ab423950_P001	509	97.65	1e-63	98
OG0000009	Zm00030	Zm00030ab409870_P001	511	86.99	1e-87	97.2
OG0000009	Zm00030	Zm00030ab409920_P001	509	89.26	1e-78	97.6
OG0000009	Zm00031	Zm00031ab423480_P001	509	90.48	1e-82	96.7
OG0000009	Zm00032	Zm00032ab424530_P001	507	91.73	1e-79	95.5
OG0000009	Zm00032	Zm00032ab424850_P001	509	94.51	1e-84	96.6
OG0000009	Zm00032	Zm00032ab457590_P001	509	98.97	1e-101	97.6
OG0000009	Zm00033	Zm00033ab429860_P001	507	93.29	1e-107	95.8
OG0000009	Zm00033	Zm00033ab429920_P001	507	94.06	1e-77	96.6
OG0000009	Zm00033	Zm00033ab429990_P001	518	86.35	1e-110	99.9
OG0000009	Zm00033	Zm00033ab430030_P001	507	94.92	1e-101	97.7
OG0000009	Zm00033	Zm00033ab430130_P001	507	86.27	1e-61	96.5
OG0000009	Zm00034	Zm00034ab432350_P001	507	94.35	1e-114	95.5
OG0000009	Zm00035	Zm00035ab421640_P001	509	98.73	1e-86	96.3
OG0000009	Zm00035	Zm00035ab421720_P001	507	86.65	1e-93	96.1
OG0000009	Zm00035	Zm00035ab421800_P001	509	93.26	1e-100	97.3
OG0000009	Zm00036	Zm00036ab418810_P001	509	97.04	1e-77	97.5
OG0000009	Zm00037	Zm00037ab410870_P001	507	89.5	1e-65	97.7
OG0000009	Zm00038	Zm00038ab382040_P001	509	85.22	1e-104	97.3
OG0000009	Zm00039	Zm00039ab415050_P001	507	96.05	1e-94	95.9
OG0000009	Zm00039	Zm00039ab415110_P001	509	87.64	1e-82	99
OG0000009	Zm00039	Zm00039ab415170_P001	509	86.42	1e-67	97.2
OG0000009	Zm00039	Zm00039ab445820_P001	567	64.9	1e-20	73
OG0000009	Zm00039	Zm00039ab446690_P001	509	92.2	1e-65	98.5
OG0000009	Zm00040	Zm00040ab432300_P001	509	89.98	1e-90	95.9
OG0000009	Zm00040	Zm00040ab432360_P001	509	93.45	1e-108	98.3
OG0000009	Zm00040	Zm00040ab432400_P001	509	96.03	1e-107	96.5
OG0000009	Zm00041	Zm00041ab423220_P001	509	96.52	1e-81	99.6
OG0000009	Zm00042	Zm00042ab425790_P001	511	99.73	1e-62	99.8
OG0000009	Zm00042	Zm00042ab426160_P001	446	95.63	1e-73	95.8
OG0000009	Zm00042	Zm00042ab426250_P001	507	95.26	1e-90	96.2
OG0000010	Zm00001	Zm00001eb163800_P001	489	93.74	1e-98	95.4
OG0000010	Zm00001	Zm00001eb405760_P001	491	97.06	1e-70	98.3
OG0000010	Zm00014	Zm00014ba064570.1	492	97.4	1e-117	98.3
OG0000010	Zm00014	Zm00014ba190900.1	490	85.33	1e-73	97.1
OG0000010	Zm00014	Zm00014ba190900.2	490	89.93	1e-117	99.5
OG0000010	Zm00018	Zm00018ab169270_P001	489	85.08	1e-65	99.5
OG0000010	Zm00018	Zm00018ab424660_P001	491	95.68	1e-91	95.2
OG0000010	Zm00019	Zm00019ab154020_P001	489	94.42	1e-86	96.3
OG0000010	Zm00019	Zm00019ab391980_P001	491	85.46	1e-101	96.6
OG0000010	Zm00020	Zm00020ab165500_P001	435	86.22	1e-73	97.9
OG0000010	Zm00020	Zm00020ab411860_P001	435	97.67	1e-89	95.6
OG0000010	Zm00021	Zm00021ab165760_P001	489	87.13	1e-102	96.2
OG0000010	Zm00021	Zm00021ab412800_P001	491	99.11	1e-77	99.6
OG0000010	Zm00022	Zm00022ab165330_P001	489	94.7	1e-67	96
OG0000010	Zm00022	Zm00022ab411300_P001	491	88.65	1e-95	98.5
OG0000010	Zm00023	Zm00023ab168160_P001	489	91.15	1e-82	97.4
OG0000010	Zm00023	Zm00023ab417020_P001	491	92.21	1e-118	96.8
OG0000010	Zm00024	Zm00024ab166570_P001	489	94.83	1e-71	98.1
OG0000010	Zm00024	Zm00024ab414660_P001	491	94.87	1e-70	95.8
OG0000010	Zm00025	Zm00025ab169970_P001	489	86.59	1e-87	97.2
OG0000010	Zm00025	Zm00025ab421470_P001	491	88.91	1e-114	97.9
OG0000010	Zm00026	Zm00026ab165220_P001	489	89.79	1e-66	97.8
OG0000010	Zm00026	Zm00026ab407820_P001	491	94.78	1e-81	95.3
OG0000010	Zm00027	Zm00027ab165750_P001	489	96.03	1e-71	98.3
OG0000010	Zm00027	Zm00027ab411360_P001	491	91.13	1e-97	95
OG0000010	Zm00028	Zm00028ab168490_P001	489	97.58	1e-111	95.6
OG0000010	Zm00028	Zm00028ab416310_P001	491	87.15	1e-68	98.4
OG0000010	Zm00029	Zm00029ab169660_P001	489	98.46	1e-106	99
OG0000010	Zm00029	Zm00029ab422870_P001	491	87.74	1e-93	97.2
OG0000010	Zm00030	Zm00030ab163880_P001	489	94.88	1e-79	95.9
OG0000010	Zm00030	Zm00030ab408520_P001	491	93.86	1e-82	98.6
OG0000010	Zm00031	Zm00031ab169840_P001	489	93.15	1e-62	95.6
OG0000010	Zm00031	Zm00031ab422440_P001	491	95.72	1e-108	99.4
OG0000010	Zm00032	Zm00032ab168760_P001	489	95.35	1e-71	97.8
OG0000010	Zm00032	Zm00032ab422880_P001	491	90.34	1e-87	97.1
OG0000010	Zm00033	Zm00033ab173490_P001	489	91.41	1e-116	98.1
OG0000010	Zm00033	Zm00033ab428980_P001	491	89.29	1e-109	100
OG0000010	Zm00034	Zm00034ab173960_P001	489	90.9	1e-98	96
OG0000010	Zm00034	Zm00034ab431610_P001	491	98.03	1e-82	96.1
OG0000010	Zm00035	Zm00035ab169020_P001	489	98.63	1e-94	95.2
OG0000010	Zm00035	Zm00035ab420580_P001	491	94.54	1e-108	99.5
OG0000010	Zm00036	Zm00036ab168540_P001	489	92.75	1e-60	95.2
OG0000010	Zm00036	Zm00036ab417270_P001	491	85.14	1e-108	99.3
OG0000010	Zm00037	Zm00037ab164610_P002	489	96.94	1e-72	98.8
OG0000010	Zm00037	Zm00037ab409410_P001	491	87.52	1e-68	95.2
OG0000010	Zm00038	Zm00038ab166900_P001	489	85.03	1e-99	98.4
OG0000010	Zm00038	Zm00038ab381090_P001	491	90.17	1e-114	99.4
OG0000010	Zm00039	Zm00039ab165580_P001	489	86.24	1e-99	98.4
OG0000010	Zm00039	Zm00039ab414120_P001	491	85.48	1e-114	98.4
OG0000010	Zm00040	Zm00040ab174330_P001	489	85.92	1e-95	95.3
OG0000010	Zm00040	Zm00040ab431280_P001	491	99.78	1e-103	95.7
OG0000010	Zm00041	Zm00041ab170490_P001	489	86.3	1e-111	95.2
OG0000010	Zm00041	Zm00041ab422230_P001	491	87.86	1e-86	95.1
OG0000010	Zm00042	Zm00042ab169130_P001	489	91.38	1e-76	98.1
OG0000010	Zm00042	Zm00042ab424380_P001	491	93.08	1e-93	96.5
OG0000011	Zm00001	Zm00001eb078290_P001	541	99.18	1e-89	95.5
OG0000011	Zm00001	Zm00001eb078320_P001	508	87.98	1e-98	98.9
OG0000011	Zm00014	Zm00014ba106630.1	540	90.9	1e-113	97.3
OG0000011	Zm00014	Zm00014ba106640.1	350	75.67	1e-48	46.9
OG0000011	Zm00018	Zm00018ab080400_P002	540	90.3	1e-64	98.1
OG0000011	Zm00018	Zm00018ab080410_P002	525	85.97	1e-110	99
OG0000011	Zm00019	Zm00019ab075860_P001	540	93.51	1e-69	99
OG0000011	Zm00019	Zm00019ab075870_P001	525	92.66	1e-61	97.5
OG0000011	Zm00020	Zm00020ab079240_P001	574	91.18	1e-88	95.1
OG0000011	Zm00020	Zm00020ab079250_P001	524	99.55	1e-80	99.9
OG0000011	Zm00021	Zm00021ab078670_P001	541	94.1	1e-117	97.9
OG0000011	Zm00021	Zm00021ab078690_P001	524	94.72	1e-110	98
OG0000011	Zm00022	Zm00022ab078840_P001	536	85.75	1e-76	96
OG0000011	Zm00022	Zm00022ab078850_P001	525	92.65	1e-82	97.2
OG0000011	Zm00023	Zm00023ab080330_P001	539	94.86	1e-103	100
OG0000011	Zm00023	Zm00023ab080350_P001	525	98.16	1e-113	97.6
OG0000011	Zm00024	Zm00024ab079550_P001	518	64.67	1e-31	46.3
OG0000011	Zm00024	Zm00024ab079560_P001	481	41.71	1e-33	40.8
OG0000011	Zm00025	Zm00025ab080430_P001	540	95.78	1e-102	97.9
OG0000011	Zm00025	Zm00025ab080450_P001	378	57.28	1e-43	71.5
OG0000011	Zm00026	Zm00026ab078360_P001	543	89.53	1e-99	96.9
OG0000011	Zm00026	Zm00026ab078380_P001	523	95.67	1e-113	95.3
OG0000011	Zm00027	Zm00027ab078510_P001	543	97.69	1e-90	98.8
OG0000011	Zm00027	Zm00027ab078520_P001	525	87.68	1e-117	96
OG0000011	Zm00028	Zm00028ab079530_P001	336	74.68	1e-17	40.2
OG0000011	Zm00028	Zm00028ab079540_P001	525	99.54	1e-74	95.9
OG0000011	Zm00029	Zm00029ab079820_P001	539	95.86	1e-118	100
OG0000011	Zm00029	Zm00029ab079840_P001	525	87.46	1e-78	96.3
OG0000011	Zm00030	Zm00030ab077910_P001	540	89.12	1e-93	97.1
OG0000011	Zm00030	Zm00030ab077920_P001	525	92.48	1e-64	99.8
OG0000011	Zm00031	Zm00031ab081300_P001	540	87.97	1e-61	97.2
OG0000011	Zm00031	Zm00031ab081310_P001	525	87.09	1e-88	95.6
OG0000011	Zm00032	Zm00032ab081150_P001	540	85.1	1e-75	99.6
OG0000011	Zm00032	Zm00032ab081170_P001	378	58.92	1e-37	51.3
OG0000011	Zm00033	Zm00033ab082180_P001	542	94.26	1e-94	96.1
OG0000011	Zm00033	Zm00033ab082190_P001	525	96.24	1e-86	95.7
OG0000011	Zm00034	Zm00034ab082980_P001	540	95.77	1e-96	96.5
OG0000011	Zm00034	Zm00034ab082990_P001	524	87.39	1e-112	98.4
OG0000011	Zm00035	Zm00035ab080430_P002	540	97.57	1e-106	95.1
OG0000011	Zm00035	Zm00035ab080460_P001	378	60.77	1e-51	37.4
OG0000011	Zm00036	Zm00036ab080620_P001	543	97.6	1e-88	99.7
OG0000011	Zm00036	Zm00036ab080630_P001	367	42.62	1e-46	50
OG0000011	Zm00037	Zm00037ab078630_P001	543	91.56	1e-82	95.1
OG0000011	Zm00037	Zm00037ab078650_P001	523	91.42	1e-96	98.9
OG0000011	Zm00038	Zm00038ab080150_P001	540	87.61	1e-93	95.6
OG0000011	Zm00038	Zm00038ab080160_P001	524	85.88	1e-90	96.1
OG0000011	Zm00039	Zm00039ab078820_P001	541	91.18	1e-63	97.3
OG0000011	Zm00039	Zm00039ab078840_P001	508	89.62	1e-68	98.2
OG0000011	Zm00040	Zm00040ab083540_P001	336	59.27	1e-25	36.7
OG0000011	Zm00040	Zm00040ab083550_P001	525	87.24	1e-111	95.6
OG0000011	Zm00041	Zm00041ab080150_P001	541	96.72	1e-77	97.3
OG0000011	Zm00041	Zm00041ab080180_P001	508	95.95	1e-99	97.2
OG0000011	Zm00042	Zm00042ab079440_P001	541	96.69	1e-74	95.2
OG0000011	Zm00042	Zm00042ab079470_P001	523	86.72	1e-108	98.5
OG0000012	Zm00001	Zm00001eb100220_P001	538	93.02	1e-88	96.7
OG0000012	Zm00001	Zm00001eb314130_P001	517	87.08	1e-114	97.1
OG0000012	Zm00014	Zm00014ba128460.1	519	98.27	1e-84	95.7
OG0000012	Zm00014	Zm00014ba338390.1	517	93.22	1e-87	99.2
OG0000012	Zm00018	Zm00018ab102530_P001	522	87.86	1e-79	99.6
OG0000012	Zm00018	Zm00018ab329380_P001	517	87.35	1e-92	98.2
OG0000012	Zm00019	Zm00019ab097220_P001	522	95.62	1e-89	98.5
OG0000012	Zm00019	Zm00019ab302370_P001	517	98.42	1e-90	98.6
OG0000012	Zm00020	Zm00020ab100890_P001	521	95.79	1e-115	96.1
OG0000012	Zm00020	Zm00020ab318790_P001	517	88.27	1e-74	96
OG0000012	Zm00021	Zm00021ab100540_P001	546	91.62	1e-62	98.8
OG0000012	Zm00021	Zm00021ab319570_P001	517	87.01	1e-102	98.4
OG0000012	Zm00022	Zm00022ab101000_P001	522	87.28	1e-87	97.6
OG0000012	Zm00022	Zm00022ab319940_P001	513	90.65	1e-79	98.7
OG0000012	Zm00023	Zm00023ab103280_P001	425	51.31	1e-28	44.7
OG0000012	Zm00023	Zm00023ab323830_P001	517	95.92	1e-103	99.5
OG0000012	Zm00024	Zm00024ab101910_P001	521	97.03	1e-115	96.2
OG0000012	Zm00024	Zm00024ab320900_P001	517	97.77	1e-79	97.2
OG0000012	Zm00025	Zm00025ab103370_P001	521	90.31	1e-64	98.8
OG0000012	Zm00025	Zm00025ab326190_P001	517	94.36	1e-72	99.3
OG0000012	Zm00026	Zm00026ab100190_P001	522	87.34	1e-81	96.7
OG0000012	Zm00026	Zm00026ab317940_P001	517	90.55	1e-87	99
OG0000012	Zm00027	Zm00027ab100930_P001	522	96.23	1e-105	96.1
OG0000012	Zm00027	Zm00027ab318860_P001	517	92.72	1e-78	96.8
OG0000012	Zm00028	Zm00028ab102230_P001	522	91.67	1e-109	97.3
OG0000012	Zm00028	Zm00028ab322590_P001	517	87.95	1e-109	96.3
OG0000012	Zm00029	Zm00029ab103170_P001	521	89.19	1e-75	96.4
OG0000012	Zm00029	Zm00029ab329430_P001	517	95.15	1e-66	96
OG0000012	Zm00030	Zm00030ab100110_P001	522	92.9	1e-64	98.7
OG0000012	Zm00030	Zm00030ab315830_P001	517	89.42	1e-73	97.6
OG0000012	Zm00031	Zm00031ab104170_P002	541	87.05	1e-84	99.1
OG0000012	Zm00031	Zm00031ab327290_P001	517	93.74	1e-82	95.3
OG0000012	Zm00032	Zm00032ab103400_P001	520	97.83	1e-64	97.9
OG0000012	Zm00032	Zm00032ab328820_P001	517	87.28	1e-93	97.8
OG0000012	Zm00033	Zm00033ab105570_P001	522	87.83	1e-99	99.7
OG0000012	Zm00033	Zm00033ab333350_P001	517	85.06	1e-68	96.5
OG0000012	Zm00034	Zm00034ab106590_P001	522	93.22	1e-90	95.8
OG0000012	Zm00034	Zm00034ab335920_P001	517	98.52	1e-97	98.7
OG0000012	Zm00035	Zm00035ab102550_P001	521	88.34	1e-118	97
OG0000012	Zm00035	Zm00035ab326850_P001	517	87.49	1e-99	97.6
OG0000012	Zm00036	Zm00036ab103190_P001	519	85.31	1e-60	96.9
OG0000012	Zm00036	Zm00036ab323960_P001	517	96.95	1e-98	96.7
OG0000012	Zm00037	Zm00037ab100050_P002	519	99.7	1e-98	95.3
OG0000012	Zm00037	Zm00037ab318490_P001	517	97.88	1e-90	95.6
OG0000012	Zm00038	Zm00038ab102380_P001	522	96.8	1e-73	95.5
OG0000012	Zm00038	Zm00038ab321690_P001	538	90.09	1e-75	95.7
OG0000012	Zm00039	Zm00039ab100520_P001	521	88.92	1e-71	98.5
OG0000012	Zm00039	Zm00039ab320700_P001	517	87.56	1e-82	99.8
OG0000012	Zm00040	Zm00040ab107410_P001	522	90.09	1e-90	95.6
OG0000012	Zm00040	Zm00040ab334880_P001	517	94.34	1e-80	95.1
OG0000012	Zm00041	Zm00041ab103370_P001	520	99.06	1e-109	98.1
OG0000012	Zm00041	Zm00041ab327280_P001	517	98.86	1e-107	98.3
OG0000012	Zm00042	Zm00042ab102590_P002	545	88.24	1e-90	98
OG0000012	Zm00042	Zm00042ab329170_P001	517	91.08	1e-101	96.6
OG0000013	Zm00001	Zm00001eb100780_P001	504	88.03	1e-96	96.1
OG0000013	Zm00001	Zm00001eb314900_P004	499	94.53	1e-89	96.3
OG0000013	Zm00014	Zm00014ba129000.1	504	98.81	1e-85	98.3
OG0000013	Zm00014	Zm00014ba129000.2	538	85.71	1e-89	98.8
OG0000013	Zm00018	Zm00018ab103130_P001	506	94.51	1e-76	97.8
OG0000013	Zm00018	Zm00018ab330260_P003	499	92.64	1e-79	95.1
OG0000013	Zm00019	Zm00019ab097820_P001	504	85.23	1e-113	95.1
OG0000013	Zm00019	Zm00019ab303240_P002	500	92.13	1e-83	99
OG0000013	Zm00020	Zm00020ab101450_P002	440	89.25	1e-100	98.5
OG0000013	Zm00020	Zm00020ab319670_P002	499	85.52	1e-113	95.8
OG0000013	Zm00021	Zm00021ab101090_P001	504	98.51	1e-90	95.8
OG0000013	Zm00021	Zm00021ab320450_P001	504	91.64	1e-90	95.3
OG0000013	Zm00022	Zm00022ab101560_P001	504	98.72	1e-115	96.5
OG0000013	Zm00022	Zm00022ab320920_P001	524	91.6	1e-65	99.8
OG0000013	Zm00023	Zm00023ab103940_P001	504	99	1e-82	96.2
OG0000013	Zm00023	Zm00023ab324740_P002	500	97.79	1e-106	99
OG0000013	Zm00024	Zm00024ab102430_P001	504	99.58	1e-81	99.2
OG0000013	Zm00024	Zm00024ab321720_P004	516	92.43	1e-96	97.4
OG0000013	Zm00025	Zm00025ab103860_P001	504	88.18	1e-109	95.2
OG0000013	Zm00025	Zm00025ab327020_P003	499	85.04	1e-117	99.4
OG0000013	Zm00026	Zm00026ab100700_P001	504	95.93	1e-113	98.3
OG0000013	Zm00026	Zm00026ab318820_P003	500	95.12	1e-106	97.2
OG0000013	Zm00027	Zm00027ab101430_P001	504	92.17	1e-84	99
OG0000013	Zm00027	Zm00027ab319630_P004	504	99.34	1e-84	99.2
OG0000013	Zm00028	Zm00028ab102760_P001	505	85.69	1e-62	96.2
OG0000013	Zm00028	Zm00028ab323260_P001	499	89.41	1e-107	95.5
OG0000013	Zm00029	Zm00029ab103780_P001	504	87.64	1e-88	99.1
OG0000013	Zm00029	Zm00029ab330270_P002	503	93.63	1e-98	95.1
OG0000013	Zm00030	Zm00030ab100680_P001	555	93.96	1e-100	96.5
OG0000013	Zm00030	Zm00030ab316910_P001	499	90.68	1e-88	96.2
OG0000013	Zm00031	Zm00031ab104770_P001	504	88.51	1e-79	98.4
OG0000013	Zm00031	Zm00031ab328050_P001	500	94.26	1e-65	95.2
OG0000013	Zm00032	Zm00032ab103970_P001	504	86.51	1e-82	99.1
OG0000013	Zm00032	Zm00032ab329610_P004	503	94.79	1e-106	97.6
OG0000013	Zm00033	Zm00033ab106220_P001	479	98.61	1e-69	95.4
OG0000013	Zm00033	Zm00033ab334240_P002	500	87.03	1e-74	98.1
OG0000013	Zm00034	Zm00034ab107090_P002	505	96.65	1e-115	99.4
OG0000013	Zm00034	Zm00034ab336740_P004	498	90.47	1e-81	98.1
OG0000013	Zm00035	Zm00035ab103060_P001	504	86.54	1e-86	96.7
OG0000013	Zm00035	Zm00035ab327740_P003	530	99.31	1e-112	96
OG0000013	Zm00036	Zm00036ab103720_P001	504	87.69	1e-66	98.6
OG0000013	Zm00036	Zm00036ab324840_P004	527	89.84	1e-107	95.3
OG0000013	Zm00037	Zm00037ab100670_P001	504	90.37	1e-100	96.9
OG0000013	Zm00037	Zm00037ab319230_P001	500	87.53	1e-64	99.8
OG0000013	Zm00038	Zm00038ab102890_P001	504	92.27	1e-92	96.2
OG0000013	Zm00038	Zm00038ab322620_P001	500	94.2	1e-78	96.1
OG0000013	Zm00039	Zm00039ab101060_P002	615	97.33	1e-72	95.8
OG0000013	Zm00039	Zm00039ab321630_P006	526	93.18	1e-82	99.4
OG0000013	Zm00040	Zm00040ab107920_P001	504	91.06	1e-114	96.6
OG0000013	Zm00040	Zm00040ab335580_P005	500	87.91	1e-108	99.4
OG0000013	Zm00041	Zm00041ab104000_P001	504	90.92	1e-100	96.3
OG0000013	Zm00041	Zm00041ab328070_P007	524	99.75	1e-93	99
OG0000013	Zm00042	Zm00042ab103140_P001	506	89.44	1e-75	98.9
OG0000013	Zm00042	Zm00042ab330020_P003	499	93.15	1e-112	99.1
OG0000014	Zm00001	Zm00001eb058050_P001	519	91.51	1e-61	97
OG0000014	Zm00001	Zm00001eb058060_P001	518	86.21	1e-76	95.3
OG0000014	Zm00014	Zm00014ba056650.1	519	86.59	1e-93	95.4
OG0000014	Zm00018	Zm00018ab060360_P001	519	88.81	1e-71	95.7
OG0000014	Zm00018	Zm00018ab060370_P001	519	87.43	1e-84	96.9
OG0000014	Zm00018	Zm00018ab458610_P001	519	99.38	1e-85	97.6
OG0000014	Zm00019	Zm00019ab056590_P001	519	92.26	1e-94	95.7
OG0000014	Zm00019	Zm00019ab056600_P001	518	85.62	1e-91	96.6
OG0000014	Zm00020	Zm00020ab058660_P001	519	95.58	1e-109	96.1
OG0000014	Zm00020	Zm00020ab058670_P001	328	77.12	1e-26	53
OG0000014	Zm00020	Zm00020ab448190_P001	518	87.66	1e-104	95.8
OG0000014	Zm00021	Zm00021ab058520_P001	519	98.48	1e-68	96.1
OG0000014	Zm00021	Zm00021ab058530_P001	519	99.61	1e-107	96
OG0000014	Zm00021	Zm00021ab058550_P001	518	88.02	1e-110	96.4
OG0000014	Zm00022	Zm00022ab058400_P001	519	89.73	1e-98	97.4
OG0000014	Zm00022	Zm00022ab058420_P001	518	88.4	1e-89	99.4
OG0000014	Zm00022	Zm00022ab058430_P001	520	89.44	1e-67	95.3
OG0000014	Zm00023	Zm00023ab060070_P001	519	91.86	1e-71	99.7
OG0000014	Zm00023	Zm00023ab060080_P001	520	99.49	1e-80	97.7
OG0000014	Zm00024	Zm00024ab058760_P001	519	99.03	1e-82	96.1
OG0000014	Zm00024	Zm00024ab058770_P001	518	91.84	1e-92	97.8
OG0000014	Zm00025	Zm00025ab059600_P001	520	98.43	1e-71	96.6
OG0000014	Zm00026	Zm00026ab058180_P001	519	94.1	1e-75	97
OG0000014	Zm00026	Zm00026ab058190_P001	518	92.64	1e-104	95.4
OG0000014	Zm00027	Zm00027ab058580_P001	519	89.08	1e-96	100
OG0000014	Zm00027	Zm00027ab058590_P001	519	86.47	1e-118	96.4
OG0000014	Zm00028	Zm00028ab058730_P001	520	93.05	1e-86	99.4
OG0000014	Zm00029	Zm00029ab059770_P001	519	92.96	1e-98	97.6
OG0000014	Zm00029	Zm00029ab059780_P001	518	89.55	1e-100	95.1
OG0000014	Zm00030	Zm00030ab057980_P001	519	87.33	1e-103	96.4
OG0000014	Zm00030	Zm00030ab057990_P001	518	88.48	1e-67	98
OG0000014	Zm00031	Zm00031ab060610_P001	519	88.27	1e-115	98.8
OG0000014	Zm00031	Zm00031ab060620_P001	519	90.05	1e-109	100
OG0000014	Zm00031	Zm00031ab458030_P001	519	96.96	1e-60	98.5
OG0000014	Zm00032	Zm00032ab060320_P001	520	97.01	1e-107	95.9
OG0000014	Zm00033	Zm00033ab061010_P001	519	89.19	1e-108	96.9
OG0000014	Zm00033	Zm00033ab061020_P001	518	99.27	1e-108	96.3
OG0000014	Zm00034	Zm00034ab062080_P001	519	93.04	1e-110	97
OG0000014	Zm00034	Zm00034ab062090_P001	515	90.06	1e-81	95.9
OG0000014	Zm00035	Zm00035ab059530_P001	519	86.95	1e-83	98.7
OG0000014	Zm00036	Zm00036ab059860_P001	519	95.42	1e-68	97.5
OG0000014	Zm00036	Zm00036ab059870_P001	519	93.44	1e-110	99.1
OG0000014	Zm00037	Zm00037ab058220_P001	519	98.93	1e-92	97.3
OG0000014	Zm00037	Zm00037ab058230_P001	519	89.76	1e-95	95.4
OG0000014	Zm00038	Zm00038ab059700_P001	520	95.68	1e-78	96.3
OG0000014	Zm00039	Zm00039ab058480_P001	519	85.39	1e-100	98.4
OG0000014	Zm00039	Zm00039ab058490_P001	518	96.79	1e-93	99
OG0000014	Zm00040	Zm00040ab061540_P001	520	95.33	1e-103	99.5
OG0000014	Zm00041	Zm00041ab059450_P001	519	98.33	1e-81	99.6
OG0000014	Zm00041	Zm00041ab059460_P001	519	88.05	1e-103	98.9
OG0000014	Zm00041	Zm00041ab461120_P001	519	90.94	1e-67	99
OG0000014	Zm00042	Zm00042ab059660_P001	519	86.26	1e-75	97.9
OG0000014	Zm00042	Zm00042ab059670_P001	515	96.66	1e-112	99.5
OG0000015	Zm00001	Zm00001eb089130_P002	516	53.11	1e-30	60.1
OG0000015	Zm00001	Zm00001eb089340_P001	383	60.81	1e-09	55.2
OG0000015	Zm00014	Zm00014ba117760.1	516	58.73	1e-50	43.9
OG0000015	Zm00014	Zm00014ba117940.1	453	79.35	1e-08	56
OG0000015	Zm00018	Zm00018ab091710_P002	516	59.21	1e-33	55
OG0000015	Zm00019	Zm00019ab086850_P001	524	45.83	1e-46	71.1
OG0000015	Zm00019	Zm00019ab423880_P001	522	57.97	1e-57	71.4
OG0000015	Zm00020	Zm00020ab090320_P001	516	50.33	1e-43	43.1
OG0000015	Zm00021	Zm00021ab089560_P001	381	74.1	1e-24	44.3
OG0000015	Zm00021	Zm00021ab089770_P001	522	78.34	1e-28	56.6
OG0000015	Zm00022	Zm00022ab089960_P001	516	40.34	1e-43	52.5
OG0000015	Zm00022	Zm00022ab090170_P001	420	58.4	1e-06	64.6
OG0000015	Zm00023	Zm00023ab092000_P001	381	61.09	1e-13	51
OG0000015	Zm00023	Zm00023ab092170_P001	522	72.1	1e-13	43.1
OG0000015	Zm00024	Zm00024ab091060_P001	381	51.54	1e-14	62.1
OG0000015	Zm00025	Zm00025ab090460_P001	522	45.11	1e-55	67.1
OG0000015	Zm00025	Zm00025ab090600_P001	455	62.02	1e-53	45.5
OG0000015	Zm00026	Zm00026ab089660_P002	326	47.39	1e-42	57.5
OG0000015	Zm00026	Zm00026ab089810_P001	522	66.88	1e-23	50.9
OG0000015	Zm00027	Zm00027ab090060_P001	516	77.86	1e-29	36.1
OG0000015	Zm00027	Zm00027ab090260_P001	455	43.4	1e-29	56.9
OG0000015	Zm00028	Zm00028ab089270_P001	522	64.25	1e-41	43.7
OG0000015	Zm00028	Zm00028ab089440_P001	455	63.1	1e-37	47.5
OG0000015	Zm00028	Zm00028ab089450_P001	520	41.59	1e-48	42.2
OG0000015	Zm00029	Zm00029ab091810_P001	516	48.59	1e-15	57.8
OG0000015	Zm00029	Zm00029ab091970_P001	420	41.46	1e-31	58.2
OG0000015	Zm00030	Zm00030ab089030_P003	516	42.52	1e-31	59.1
OG0000015	Zm00030	Zm00030ab089200_P001	524	70.25	1e-55	38.9
OG0000015	Zm00031	Zm00031ab092920_P002	326	53.52	1e-19	73.9
OG0000015	Zm00031	Zm00031ab093100_P001	455	60.62	1e-30	56.5
OG0000015	Zm00032	Zm00032ab092590_P002	516	43.48	1e-58	60.6
OG0000015	Zm00032	Zm00032ab092800_P001	383	55.68	1e-22	40.1
OG0000015	Zm00033	Zm00033ab093910_P001	516	62.91	1e-38	38.4
OG0000015	Zm00033	Zm00033ab094110_P001	455	78.1	1e-34	74.3
OG0000015	Zm00034	Zm00034ab094680_P002	453	67.35	1e-37	60.6
OG0000015	Zm00034	Zm00034ab094880_P001	522	64.94	1e-54	54.4
OG0000015	Zm00035	Zm00035ab092090_P001	516	47.11	1e-31	55.9
OG0000015	Zm00035	Zm00035ab092270_P001	524	74.14	1e-16	73.5
OG0000015	Zm00036	Zm00036ab092260_P003	516	73.59	1e-35	55.6
OG0000015	Zm00036	Zm00036ab092470_P001	522	44.61	1e-31	63.8
OG0000015	Zm00037	Zm00037ab089830_P001	453	52.78	1e-14	44.1
OG0000015	Zm00037	Zm00037ab089990_P001	522	67.15	1e-23	54.6
OG0000015	Zm00038	Zm00038ab090100_P001	522	43.97	1e-41	62.6
OG0000015	Zm00038	Zm00038ab090240_P001	455	65.5	1e-44	58.2
OG0000015	Zm00039	Zm00039ab090050_P001	453	57.64	1e-07	74.4
OG0000015	Zm00039	Zm00039ab090210_P001	481	57.71	1e-38	40.7
OG0000015	Zm00040	Zm00040ab094010_P001	522	63.17	1e-10	41.7
OG0000015	Zm00040	Zm00040ab094180_P001	455	68.34	1e-19	52.7
OG0000015	Zm00040	Zm00040ab094190_P001	520	49.17	1e-11	64.5
OG0000015	Zm00041	Zm00041ab092010_P001	516	42.39	1e-31	38.9
OG0000015	Zm00041	Zm00041ab092190_P001	522	49.07	1e-31	50.3
OG0000015	Zm00042	Zm00042ab091290_P001	381	43.51	1e-59	56.4
OG0000015	Zm00042	Zm00042ab091480_P001	522	40.67	1e-19	41.1
OG0000016	Zm00001	Zm00001eb147560_P001	547	86.79	1e-86	95.4
OG0000016	Zm00001	Zm00001eb367160_P001	548	96	1e-73	98.3
OG0000016	Zm00014	Zm00014ba174840.1	547	92.83	1e-74	95.4
OG0000016	Zm00014	Zm00014ba389240.1	548	99.72	1e-114	96.2
OG0000016	Zm00018	Zm00018ab152130_P001	547	94.81	1e-118	95.4
OG0000016	Zm00018	Zm00018ab384760_P001	548	98.79	1e-78	98.5
OG0000016	Zm00019	Zm00019ab139450_P001	547	87.72	1e-90	96.1
OG0000016	Zm00019	Zm00019ab354660_P001	548	90.05	1e-70	97.3
OG0000016	Zm00020	Zm00020ab148860_P001	547	92.32	1e-102	99.7
OG0000016	Zm00020	Zm00020ab372240_P001	550	86.45	1e-65	96.9
OG0000016	Zm00021	Zm00021ab148870_P001	547	93.51	1e-109	96
OG0000016	Zm00021	Zm00021ab373260_P001	548	98.47	1e-108	96.1
OG0000016	Zm00022	Zm00022ab148900_P001	547	96.35	1e-108	95.1
OG0000016	Zm00022	Zm00022ab446340_P001	550	90.45	1e-61	95.4
OG0000016	Zm00023	Zm00023ab151460_P001	547	86.52	1e-76	97
OG0000016	Zm00024	Zm00024ab149980_P001	547	98.49	1e-86	96.9
OG0000016	Zm00024	Zm00024ab375130_P001	548	91.87	1e-62	99.8
OG0000016	Zm00025	Zm00025ab152920_P001	547	91.49	1e-115	96.8
OG0000016	Zm00025	Zm00025ab380960_P001	548	90.83	1e-117	95.6
OG0000016	Zm00026	Zm00026ab148390_P001	547	87.77	1e-89	96.6
OG0000016	Zm00026	Zm00026ab369820_P001	548	91.29	1e-110	96.6
OG0000016	Zm00027	Zm00027ab149440_P001	547	93.77	1e-60	95.1
OG0000016	Zm00027	Zm00027ab372070_P001	548	95.83	1e-65	98.4
OG0000016	Zm00028	Zm00028ab150770_P001	547	87.72	1e-71	96.4
OG0000016	Zm00028	Zm00028ab376840_P001	548	94.57	1e-89	99.8
OG0000016	Zm00029	Zm00029ab152730_P001	547	98.46	1e-84	97.5
OG0000016	Zm00029	Zm00029ab382770_P001	550	89.28	1e-61	98.9
OG0000016	Zm00030	Zm00030ab147300_P001	547	91.2	1e-71	95.8
OG0000016	Zm00030	Zm00030ab369540_P001	548	99.54	1e-61	95.4
OG0000016	Zm00031	Zm00031ab152730_P001	547	85.85	1e-118	97.5
OG0000016	Zm00031	Zm00031ab381720_P001	548	99.05	1e-83	98.6
OG0000016	Zm00032	Zm00032ab151480_P001	547	96.66	1e-103	99.4
OG0000016	Zm00032	Zm00032ab383140_P001	550	85.96	1e-84	98.4
OG0000016	Zm00033	Zm00033ab155820_P001	547	97.77	1e-109	96.2
OG0000016	Zm00033	Zm00033ab388490_P001	548	94.79	1e-109	96.1
OG0000016	Zm00034	Zm00034ab156970_P001	547	94.56	1e-117	98.1
OG0000016	Zm00034	Zm00034ab391450_P001	550	92.3	1e-63	98.7
OG0000016	Zm00035	Zm00035ab152060_P001	547	97.99	1e-106	95.5
OG0000016	Zm00035	Zm00035ab380800_P001	550	91.11	1e-93	99
OG0000016	Zm00036	Zm00036ab151440_P001	547	99.77	1e-97	98.4
OG0000016	Zm00036	Zm00036ab378170_P001	548	99.01	1e-112	95.8
OG0000016	Zm00037	Zm00037ab148270_P001	547	97.41	1e-117	99.3
OG0000016	Zm00037	Zm00037ab371010_P001	548	93.83	1e-73	99.2
OG0000016	Zm00038	Zm00038ab150210_P001	547	89.6	1e-78	96.1
OG0000016	Zm00038	Zm00038ab375530_P001	548	97.74	1e-81	99
OG0000016	Zm00039	Zm00039ab149080_P001	547	92.82	1e-82	95.6
OG0000016	Zm00039	Zm00039ab375070_P001	550	91.5	1e-98	96.5
OG0000016	Zm00040	Zm00040ab157610_P001	547	99.15	1e-60	97.6
OG0000016	Zm00040	Zm00040ab390730_P001	548	98.64	1e-73	95.4
OG0000016	Zm00041	Zm00041ab153580_P001	547	88.52	1e-76	99.6
OG0000016	Zm00041	Zm00041ab381950_P001	548	87.85	1e-78	98.8
OG0000016	Zm00042	Zm00042ab152110_P001	547	89.58	1e-101	95.6
OG0000016	Zm00042	Zm00042ab383920_P001	535	97.23	1e-69	96
OG0000017	Zm00001	Zm00001eb251960_P001	490	55.6	1e-13	47.9
OG0000017	Zm00014	Zm00014ba215960.1	475	91.31	1e-90	97
OG0000017	Zm00014	Zm00014ba278410.1	470	87.73	1e-112	95.3
OG0000017	Zm00018	Zm00018ab195540_P001	473	94.49	1e-96	96.1
OG0000017	Zm00018	Zm00018ab261910_P001	620	68.71	1e-58	50.5
OG0000017	Zm00019	Zm00019ab178070_P002	476	88.98	1e-83	99.3
OG0000017	Zm00019	Zm00019ab241800_P001	497	98.86	1e-93	97.8
OG0000017	Zm00020	Zm00020ab190590_P002	476	90.65	1e-95	95.3
OG0000017	Zm00020	Zm00020ab255300_P001	470	94.08	1e-94	99.4
OG0000017	Zm00021	Zm00021ab190830_P002	476	89.15	1e-106	97.2
OG0000017	Zm00021	Zm00021ab255550_P001	580	57.81	1e-45	38.4
OG0000017	Zm00022	Zm00022ab190640_P001	476	93.29	1e-103	96.6
OG0000017	Zm00022	Zm00022ab255860_P001	600	60.7	1e-33	51.5
OG0000017	Zm00023	Zm00023ab193740_P002	476	89.57	1e-61	97.1
OG0000017	Zm00023	Zm00023ab259330_P001	580	75.47	1e-51	60
OG0000017	Zm00024	Zm00024ab191610_P001	476	98.45	1e-104	95.2
OG0000017	Zm00024	Zm00024ab255990_P001	580	74.02	1e-47	73
OG0000017	Zm00025	Zm00025ab195540_P001	476	93.36	1e-81	98.4
OG0000017	Zm00025	Zm00025ab262400_P001	611	40.35	1e-43	55.1
OG0000017	Zm00026	Zm00026ab190120_P001	473	87.48	1e-106	96.2
OG0000017	Zm00026	Zm00026ab254460_P001	470	99.74	1e-107	97.6
OG0000017	Zm00027	Zm00027ab191280_P002	476	93.4	1e-106	97.1
OG0000017	Zm00027	Zm00027ab256530_P001	470	93.22	1e-101	95.9
OG0000017	Zm00028	Zm00028ab193810_P001	477	93.59	1e-97	99.4
OG0000017	Zm00028	Zm00028ab259310_P001	620	77.96	1e-16	68.8
OG0000017	Zm00029	Zm00029ab194950_P001	476	98.05	1e-103	97
OG0000017	Zm00029	Zm00029ab262510_P001	533	89.81	1e-68	97.5
OG0000017	Zm00030	Zm00030ab189200_P002	476	94.22	1e-69	98.7
OG0000017	Zm00030	Zm00030ab253620_P003	533	94	1e-68	99.7
OG0000017	Zm00031	Zm00031ab195530_P001	473	98.96	1e-66	98.2
OG0000017	Zm00031	Zm00031ab262650_P001	470	85.89	1e-90	98.4
OG0000017	Zm00032	Zm00032ab194610_P001	473	90.33	1e-93	99.7
OG0000017	Zm00032	Zm00032ab260480_P001	470	88.69	1e-95	99.4
OG0000017	Zm00033	Zm00033ab200060_P001	473	89.98	1e-101	95.9
OG0000017	Zm00033	Zm00033ab266810_P001	470	99.3	1e-90	98.7
OG0000017	Zm00034	Zm00034ab199710_P001	476	86.85	1e-95	95.1
OG0000017	Zm00034	Zm00034ab267950_P001	497	91.63	1e-67	99.4
OG0000017	Zm00035	Zm00035ab194240_P001	476	91.87	1e-108	95.1
OG0000017	Zm00035	Zm00035ab261260_P001	470	88.25	1e-74	99.2
OG0000017	Zm00036	Zm00036ab194010_P001	476	96.5	1e-100	98.7
OG0000017	Zm00036	Zm00036ab257940_P002	470	88.81	1e-63	95.3
OG0000017	Zm00037	Zm00037ab189880_P001	473	88.86	1e-102	96.6
OG0000017	Zm00037	Zm00037ab254850_P001	490	62.6	1e-09	41.9
OG0000017	Zm00038	Zm00038ab191060_P002	476	89.25	1e-73	96.2
OG0000017	Zm00038	Zm00038ab256860_P001	497	88	1e-90	99.4
OG0000017	Zm00039	Zm00039ab192470_P002	476	98.29	1e-106	95.6
OG0000017	Zm00039	Zm00039ab257280_P001	497	91.95	1e-115	98.1
OG0000017	Zm00040	Zm00040ab200960_P001	473	93.31	1e-117	96.1
OG0000017	Zm00040	Zm00040ab268900_P001	470	96.87	1e-97	99.5
OG0000017	Zm00041	Zm00041ab196470_P001	476	95	1e-85	95.2
OG0000017	Zm00041	Zm00041ab262580_P001	538	44.87	1e-22	43.8
OG0000017	Zm00042	Zm00042ab196240_P002	476	85.71	1e-91	97.2
OG0000017	Zm00042	Zm00042ab262770_P001	490	50.04	1e-11	51.3
OG0000018	Zm00001	Zm00001eb110040_P001	528	86.69	1e-85	95.1
OG0000018	Zm00001	Zm00001eb110050_P001	529	99.47	1e-77	98.2
OG0000018	Zm00014	Zm00014ba137450.1	528	87.42	1e-68	95.3
OG0000018	Zm00014	Zm00014ba137460.1	476	93.92	1e-75	96.4
OG0000018	Zm00018	Zm00018ab113020_P001	528	85.14	1e-92	97.2
OG0000018	Zm00018	Zm00018ab113030_P001	527	85.36	1e-65	98.2
OG0000018	Zm00019	Zm00019ab106830_P001	528	88.94	1e-61	98.3
OG0000018	Zm00019	Zm00019ab106840_P001	528	86.91	1e-67	99.3
OG0000018	Zm00020	Zm00020ab110590_P001	528	95.05	1e-100	96.6
OG0000018	Zm00020	Zm00020ab110600_P001	529	96.22	1e-110	98.4
OG0000018	Zm00021	Zm00021ab110470_P001	527	94.07	1e-65	98.6
OG0000018	Zm00021	Zm00021ab110480_P001	526	88.95	1e-112	99.7
OG0000018	Zm00022	Zm00022ab111410_P001	526	94.19	1e-108	99.4
OG0000018	Zm00023	Zm00023ab113190_P001	528	91.75	1e-60	98.2
OG0000018	Zm00023	Zm00023ab113200_P001	529	99.65	1e-80	96.4
OG0000018	Zm00024	Zm00024ab111770_P001	528	90.58	1e-64	98.4
OG0000018	Zm00024	Zm00024ab111780_P001	526	92.89	1e-112	96.3
OG0000018	Zm00025	Zm00025ab113710_P001	526	90.55	1e-65	98.9
OG0000018	Zm00025	Zm00025ab113730_P001	527	88.5	1e-86	97.2
OG0000018	Zm00026	Zm00026ab109750_P001	526	87.39	1e-109	99.3
OG0000018	Zm00027	Zm00027ab110600_P001	528	85.39	1e-97	95.5
OG0000018	Zm00027	Zm00027ab110610_P001	529	87.71	1e-94	97.1
OG0000018	Zm00028	Zm00028ab112260_P001	528	96.73	1e-68	97.9
OG0000018	Zm00028	Zm00028ab112270_P001	529	95.75	1e-74	95.8
OG0000018	Zm00029	Zm00029ab113340_P001	526	93.31	1e-99	96.4
OG0000018	Zm00029	Zm00029ab113350_P001	529	91.75	1e-114	97.8
OG0000018	Zm00030	Zm00030ab110100_P001	528	86.58	1e-87	97.8
OG0000018	Zm00030	Zm00030ab110110_P001	526	91.59	1e-92	97.3
OG0000018	Zm00031	Zm00031ab113980_P001	526	89.98	1e-107	97.5
OG0000018	Zm00032	Zm00032ab113270_P001	528	90.6	1e-85	96.8
OG0000018	Zm00032	Zm00032ab113280_P001	459	51.86	1e-36	54.9
OG0000018	Zm00033	Zm00033ab115600_P001	526	97.24	1e-99	98.2
OG0000018	Zm00033	Zm00033ab115610_P001	528	98.04	1e-85	97.4
OG0000018	Zm00034	Zm00034ab116870_P001	528	91.36	1e-93	99.4
OG0000018	Zm00034	Zm00034ab116880_P001	597	58.5	1e-42	43.8
OG0000018	Zm00035	Zm00035ab113050_P001	527	95.56	1e-110	100
OG0000018	Zm00035	Zm00035ab113060_P001	527	91.8	1e-76	97.8
OG0000018	Zm00036	Zm00036ab113390_P001	528	89.37	1e-108	95.1
OG0000018	Zm00036	Zm00036ab113400_P001	528	97.14	1e-101	96.3
OG0000018	Zm00037	Zm00037ab109940_P001	528	87.52	1e-96	99.2
OG0000018	Zm00037	Zm00037ab109950_P001	529	90.41	1e-107	96.4
OG0000018	Zm00038	Zm00038ab112410_P001	527	89.59	1e-89	98.5
OG0000018	Zm00038	Zm00038ab112420_P001	527	88.65	1e-80	99.5
OG0000018	Zm00039	Zm00039ab110780_P001	528	94.13	1e-85	96.9
OG0000018	Zm00039	Zm00039ab110790_P001	527	86.51	1e-87	99
OG0000018	Zm00040	Zm00040ab117290_P001	527	96.56	1e-69	97.5
OG0000018	Zm00041	Zm00041ab113710_P001	528	98.08	1e-107	98.6
OG0000018	Zm00041	Zm00041ab113720_P001	526	86.05	1e-112	99.6
OG0000018	Zm00042	Zm00042ab112830_P001	528	98.51	1e-111	96.8
OG0000018	Zm00042	Zm00042ab112840_P001	529	93.38	1e-94	96.7
OG0000019	Zm00001	Zm00001eb170560_P001	501	91.57	1e-74	96.5
OG0000019	Zm00001	Zm00001eb170580_P001	507	86.95	1e-86	97.2
OG0000019	Zm00014	Zm00014ba197870.1	501	92.24	1e-68	99.4
OG0000019	Zm00014	Zm00014ba197890.1	506	89.87	1e-93	96.5
OG0000019	Zm00018	Zm00018ab176520_P001	501	98.54	1e-69	99.1
OG0000019	Zm00018	Zm00018ab176540_P001	506	88.24	1e-105	96.5
OG0000019	Zm00020	Zm00020ab172420_P001	501	89.2	1e-81	98.3
OG0000019	Zm00020	Zm00020ab172450_P001	506	90.9	1e-60	99.3
OG0000019	Zm00021	Zm00021ab172650_P001	501	90.63	1e-107	98.4
OG0000019	Zm00021	Zm00021ab172670_P001	496	96.06	1e-61	96.7
OG0000019	Zm00022	Zm00022ab172330_P001	340	64.27	1e-57	39.8
OG0000019	Zm00022	Zm00022ab172360_P001	506	97.04	1e-62	99.7
OG0000019	Zm00023	Zm00023ab175270_P001	501	89.64	1e-100	95.1
OG0000019	Zm00023	Zm00023ab175280_P001	506	89.81	1e-77	98.6
OG0000019	Zm00024	Zm00024ab173490_P001	501	95.25	1e-108	96.7
OG0000019	Zm00025	Zm00025ab176810_P001	501	89.27	1e-110	96.4
OG0000019	Zm00025	Zm00025ab176840_P001	506	88.79	1e-81	95
OG0000019	Zm00026	Zm00026ab172260_P001	501	99.15	1e-67	98.9
OG0000019	Zm00026	Zm00026ab172270_P001	506	88.11	1e-72	95.2
OG0000019	Zm00027	Zm00027ab172890_P001	436	95.42	1e-64	99.4
OG0000019	Zm00027	Zm00027ab172900_P001	506	92.62	1e-91	98.2
OG0000019	Zm00028	Zm00028ab175670_P001	501	87.74	1e-99	98.7
OG0000019	Zm00028	Zm00028ab175690_P001	507	86.41	1e-81	99.7
OG0000019	Zm00029	Zm00029ab176540_P002	501	85.22	1e-116	96.8
OG0000019	Zm00029	Zm00029ab176550_P001	389	66.4	1e-37	55.2
OG0000019	Zm00030	Zm00030ab170930_P001	501	98.49	1e-104	98.2
OG0000019	Zm00030	Zm00030ab170940_P002	506	92.4	1e-102	95.2
OG0000019	Zm00031	Zm00031ab177090_P001	501	90.12	1e-105	96.5
OG0000019	Zm00031	Zm00031ab177120_P001	506	85.06	1e-79	99.9
OG0000019	Zm00032	Zm00032ab175830_P001	501	97.97	1e-88	96.9
OG0000019	Zm00032	Zm00032ab175860_P001	496	96.89	1e-107	96.1
OG0000019	Zm00033	Zm00033ab180350_P001	501	92.39	1e-83	95.5
OG0000019	Zm00033	Zm00033ab180360_P002	390	46.43	1e-43	48.3
OG0000019	Zm00034	Zm00034ab180770_P001	501	99.48	1e-75	97.1
OG0000019	Zm00035	Zm00035ab176030_P001	501	97.97	1e-75	97.8
OG0000019	Zm00035	Zm00035ab176070_P001	501	91.76	1e-99	96.7
OG0000019	Zm00036	Zm00036ab176030_P001	501	96.21	1e-72	95.8
OG0000019	Zm00036	Zm00036ab176060_P001	510	90.43	1e-109	98.1
OG0000019	Zm00037	Zm00037ab171660_P001	501	95.8	1e-75	96
OG0000019	Zm00037	Zm00037ab171680_P001	506	90.62	1e-101	98.8
OG0000019	Zm00038	Zm00038ab173490_P001	501	87.71	1e-91	97.7
OG0000019	Zm00038	Zm00038ab173500_P001	506	86.08	1e-111	99.8
OG0000019	Zm00039	Zm00039ab172720_P001	501	87.59	1e-62	100
OG0000019	Zm00039	Zm00039ab172730_P001	507	99.6	1e-68	95.1
OG0000019	Zm00040	Zm00040ab181720_P001	501	97.49	1e-89	95.7
OG0000019	Zm00040	Zm00040ab181730_P001	507	85.59	1e-113	96.1
OG0000019	Zm00041	Zm00041ab177340_P001	501	85.03	1e-65	96.9
OG0000019	Zm00041	Zm00041ab177390_P001	507	88.46	1e-96	99.6
OG0000019	Zm00042	Zm00042ab176260_P002	501	91.26	1e-106	98.6
OG0000019	Zm00042	Zm00042ab176300_P001	506	97.52	1e-62	96.9
OG0000020	Zm00001	Zm00001eb334000_P001	548	91.07	1e-72	98.7
OG0000020	Zm00014	Zm00014ba154140.1	515	88.7	1e-103	99.4
OG0000020	Zm00014	Zm00014ba357260.1	548	98.55	1e-112	96.4
OG0000020	Zm00018	Zm00018ab131210_P001	550	96.18	1e-116	96.9
OG0000020	Zm00018	Zm00018ab350000_P001	548	87.36	1e-81	98.1
OG0000020	Zm00019	Zm00019ab122920_P001	569	86.81	1e-91	98.5
OG0000020	Zm00019	Zm00019ab321730_P001	548	94.64	1e-98	99.9
OG0000020	Zm00020	Zm00020ab128030_P001	550	93.05	1e-63	95.3
OG0000020	Zm00020	Zm00020ab338610_P001	548	91.36	1e-71	99.9
OG0000020	Zm00021	Zm00021ab128100_P001	550	89.71	1e-77	97.4
OG0000020	Zm00021	Zm00021ab339660_P001	363	55.38	1e-54	37.1
OG0000020	Zm00022	Zm00022ab128560_P001	569	85.76	1e-95	96.4
OG0000020	Zm00022	Zm00022ab339940_P001	363	43.7	1e-50	35.2
OG0000020	Zm00023	Zm00023ab130570_P001	550	96.01	1e-65	95
OG0000020	Zm00023	Zm00023ab343850_P002	617	93.35	1e-60	98.3
OG0000020	Zm00024	Zm00024ab129210_P001	550	85.28	1e-107	98
OG0000020	Zm00024	Zm00024ab341000_P001	548	95.87	1e-83	99.8
OG0000020	Zm00025	Zm00025ab346460_P001	548	89.01	1e-101	95.3
OG0000020	Zm00026	Zm00026ab127540_P001	569	90.55	1e-102	99.7
OG0000020	Zm00026	Zm00026ab337400_P001	548	92.95	1e-102	99.7
OG0000020	Zm00027	Zm00027ab128420_P001	477	74.68	1e-14	66.2
OG0000020	Zm00027	Zm00027ab338920_P001	548	97.88	1e-109	96.4
OG0000020	Zm00028	Zm00028ab129980_P001	550	97.78	1e-108	95.5
OG0000020	Zm00028	Zm00028ab342570_P001	548	93.14	1e-84	98.4
OG0000020	Zm00029	Zm00029ab131160_P001	432	90.92	1e-115	95.3
OG0000020	Zm00029	Zm00029ab349270_P001	363	52.68	1e-22	55.3
OG0000020	Zm00030	Zm00030ab127220_P001	480	98.82	1e-103	100
OG0000020	Zm00030	Zm00030ab336100_P001	585	88.96	1e-67	99
OG0000020	Zm00031	Zm00031ab131740_P001	368	79.38	1e-32	61.4
OG0000020	Zm00031	Zm00031ab347690_P001	548	86.05	1e-92	96.6
OG0000020	Zm00032	Zm00032ab130660_P001	368	59.53	1e-19	46.7
OG0000020	Zm00032	Zm00032ab349100_P001	548	90.69	1e-108	96.7
OG0000020	Zm00033	Zm00033ab133990_P002	602	97.73	1e-113	100
OG0000020	Zm00033	Zm00033ab354040_P001	548	90.69	1e-97	96.8
OG0000020	Zm00034	Zm00034ab135210_P001	417	92.41	1e-111	96.1
OG0000020	Zm00035	Zm00035ab130880_P002	509	89.78	1e-102	97.4
OG0000020	Zm00035	Zm00035ab347240_P001	548	86.08	1e-107	96.6
OG0000020	Zm00036	Zm00036ab130820_P001	569	91.64	1e-70	95.1
OG0000020	Zm00036	Zm00036ab344260_P001	548	88.03	1e-80	95.9
OG0000020	Zm00037	Zm00037ab127570_P001	569	85.8	1e-101	97.9
OG0000020	Zm00037	Zm00037ab338170_P001	517	69.78	1e-23	62.3
OG0000020	Zm00038	Zm00038ab341680_P001	548	89.97	1e-95	99.3
OG0000020	Zm00039	Zm00039ab128310_P001	602	92.82	1e-102	95.5
OG0000020	Zm00039	Zm00039ab341010_P001	548	91.79	1e-100	96
OG0000020	Zm00040	Zm00040ab355560_P001	363	60.93	1e-54	68
OG0000020	Zm00041	Zm00041ab132030_P001	368	74.86	1e-36	61.8
OG0000020	Zm00041	Zm00041ab347650_P001	548	91.44	1e-84	97.4
OG0000020	Zm00042	Zm00042ab130300_P002	398	51.88	1e-10	50.9
OG0000020	Zm00042	Zm00042ab349100_P001	548	90.89	1e-108	97.9
OG0000021	Zm00001	Zm00001eb058180_P001	494	92.68	1e-88	95.9
OG0000021	Zm00001	Zm00001eb219290_P001	550	85.72	1e-87	98.7
OG0000021	Zm00014	Zm00014ba056750.1	468	97.2	1e-76	97.4
OG0000021	Zm00014	Zm00014ba245900.1	553	88.03	1e-83	95.8
OG0000021	Zm00018	Zm00018ab227840_P001	550	89.87	1e-91	99.6
OG0000021	Zm00019	Zm00019ab209220_P001	550	97.97	1e-69	95.7
OG0000021	Zm00020	Zm00020ab058800_P001	474	96.02	1e-66	99.7
OG0000021	Zm00020	Zm00020ab222240_P001	553	85.71	1e-72	99.1
OG0000021	Zm00021	Zm00021ab058680_P001	559	88.72	1e-75	95.3
OG0000021	Zm00021	Zm00021ab222260_P001	553	99.64	1e-114	98.2
OG0000021	Zm00022	Zm00022ab221750_P001	549	93.13	1e-91	96
OG0000021	Zm00023	Zm00023ab060190_P001	559	91.2	1e-61	96.1
OG0000021	Zm00023	Zm00023ab225310_P001	551	91.18	1e-76	98.2
OG0000021	Zm00024	Zm00024ab058940_P001	559	90.43	1e-77	96.7
OG0000021	Zm00024	Zm00024ab222600_P001	549	91.89	1e-112	96.1
OG0000021	Zm00025	Zm00025ab059750_P001	556	97.61	1e-65	95.5
OG0000021	Zm00025	Zm00025ab227720_P001	553	90.57	1e-117	95.5
OG0000021	Zm00026	Zm00026ab058320_P001	474	85.61	1e-90	96.2
OG0000021	Zm00026	Zm00026ab221700_P001	553	95.02	1e-111	95.5
OG0000021	Zm00027	Zm00027ab058710_P001	559	98.29	1e-104	99.9
OG0000021	Zm00027	Zm00027ab223290_P001	553	93.64	1e-67	99.1
OG0000021	Zm00028	Zm00028ab225520_P001	552	96.18	1e-100	99.7
OG0000021	Zm00029	Zm00029ab059890_P001	559	91.83	1e-86	97.2
OG0000021	Zm00029	Zm00029ab226760_P001	553	98.79	1e-86	99.8
OG0000021	Zm00030	Zm00030ab220580_P001	461	49.36	1e-15	59.8
OG0000021	Zm00030	Zm00030ab447120_P001	461	47.08	1e-47	42.7
OG0000021	Zm00031	Zm00031ab228210_P001	553	96.76	1e-72	98.2
OG0000021	Zm00032	Zm00032ab226630_P001	553	96.36	1e-89	96.1
OG0000021	Zm00033	Zm00033ab061140_P001	559	86.93	1e-80	96
OG0000021	Zm00033	Zm00033ab231990_P001	552	95.64	1e-100	98.2
OG0000021	Zm00034	Zm00034ab062190_P001	559	94.02	1e-110	99.4
OG0000021	Zm00034	Zm00034ab232810_P001	552	97.02	1e-97	98.6
OG0000021	Zm00035	Zm00035ab059650_P001	558	87.04	1e-64	99.5
OG0000021	Zm00035	Zm00035ab226320_P001	580	85.67	1e-103	98.7
OG0000021	Zm00036	Zm00036ab224610_P001	550	94.22	1e-116	96.6
OG0000021	Zm00037	Zm00037ab058320_P001	559	91.99	1e-115	99.1
OG0000021	Zm00037	Zm00037ab221430_P001	550	86.3	1e-90	97.9
OG0000021	Zm00038	Zm00038ab059820_P001	559	85.39	1e-80	99.7
OG0000021	Zm00038	Zm00038ab223190_P001	553	91.04	1e-97	96.8
OG0000021	Zm00039	Zm00039ab058620_P001	306	67.54	1e-20	48.5
OG0000021	Zm00039	Zm00039ab224040_P001	553	88.8	1e-75	95.9
OG0000021	Zm00040	Zm00040ab061650_P001	559	94.11	1e-109	96
OG0000021	Zm00040	Zm00040ab233870_P001	545	90.59	1e-112	96.3
OG0000021	Zm00041	Zm00041ab059610_P001	559	96.85	1e-94	95.5
OG0000021	Zm00041	Zm00041ab228150_P001	553	99.25	1e-92	97.3
OG0000021	Zm00042	Zm00042ab059760_P001	559	94.77	1e-103	99.8
OG0000021	Zm00042	Zm00042ab228740_P001	551	92.67	1e-105	98.6
OG0000022	Zm00001	Zm00001eb234530_P001	432	46.88	1e-14	67.2
OG0000022	Zm00001	Zm00001eb275410_P001	510	85.37	1e-66	99.6
OG0000022	Zm00014	Zm00014ba260990.1	504	96.22	1e-109	97.5
OG0000022	Zm00018	Zm00018ab243960_P001	478	86.79	1e-76	98.9
OG0000022	Zm00018	Zm00018ab288710_P001	512	88.14	1e-81	98.5
OG0000022	Zm00019	Zm00019ab224350_P001	478	96.33	1e-110	96
OG0000022	Zm00019	Zm00019ab264880_P001	301	40.33	1e-43	55.4
OG0000022	Zm00020	Zm00020ab237710_P001	504	87.2	1e-111	96.8
OG0000022	Zm00020	Zm00020ab279660_P002	512	91.85	1e-66	97.4
OG0000022	Zm00021	Zm00021ab237450_P001	432	42.89	1e-55	35.5
OG0000022	Zm00021	Zm00021ab279720_P001	512	95.61	1e-93	98.8
OG0000022	Zm00022	Zm00022ab237810_P002	362	68.05	1e-07	35.7
OG0000022	Zm00023	Zm00023ab241340_P001	478	99.33	1e-105	96.1
OG0000022	Zm00023	Zm00023ab284010_P001	512	89.43	1e-104	99.9
OG0000022	Zm00024	Zm00024ab238390_P001	478	96.89	1e-103	99.5
OG0000022	Zm00024	Zm00024ab280480_P001	512	86.74	1e-85	95.6
OG0000022	Zm00025	Zm00025ab243720_P001	504	85.82	1e-90	95.9
OG0000022	Zm00025	Zm00025ab286800_P001	512	91.23	1e-88	98.6
OG0000022	Zm00026	Zm00026ab237100_P001	504	97.3	1e-60	98
OG0000022	Zm00027	Zm00027ab238710_P001	478	97.91	1e-106	95.3
OG0000022	Zm00028	Zm00028ab241100_P001	504	94.62	1e-89	97.7
OG0000022	Zm00028	Zm00028ab282560_P001	512	86.54	1e-71	96.1
OG0000022	Zm00029	Zm00029ab243130_P001	504	92.12	1e-73	99.8
OG0000022	Zm00029	Zm00029ab289030_P001	512	96.63	1e-76	95.3
OG0000022	Zm00030	Zm00030ab275950_P001	512	92.41	1e-111	99.6
OG0000022	Zm00031	Zm00031ab244250_P001	504	92.92	1e-85	100
OG0000022	Zm00032	Zm00032ab242510_P001	504	87.98	1e-99	97.8
OG0000022	Zm00032	Zm00032ab286930_P001	301	74.01	1e-17	61.1
OG0000022	Zm00033	Zm00033ab248370_P001	478	97.1	1e-115	99.6
OG0000022	Zm00033	Zm00033ab292500_P001	512	89.63	1e-109	99.1
OG0000022	Zm00034	Zm00034ab249520_P001	504	93.11	1e-88	99.5
OG0000022	Zm00034	Zm00034ab295140_P001	512	91.63	1e-66	96.3
OG0000022	Zm00035	Zm00035ab242530_P001	504	96.61	1e-95	98.7
OG0000022	Zm00035	Zm00035ab285830_P001	512	99.5	1e-114	97
OG0000022	Zm00036	Zm00036ab240350_P001	504	87.58	1e-116	95.3
OG0000022	Zm00036	Zm00036ab283940_P001	512	91.63	1e-104	99.7
OG0000022	Zm00037	Zm00037ab237270_P001	432	65.46	1e-53	40.7
OG0000022	Zm00037	Zm00037ab279600_P001	512	94.33	1e-84	95.1
OG0000022	Zm00038	Zm00038ab239120_P001	504	89.53	1e-73	99.6
OG0000022	Zm00039	Zm00039ab239300_P001	478	87.58	1e-92	99.5
OG0000022	Zm00040	Zm00040ab250210_P001	504	85.94	1e-108	95.2
OG0000022	Zm00040	Zm00040ab293260_P001	512	99.33	1e-77	98.8
OG0000022	Zm00041	Zm00041ab244300_P001	478	89.96	1e-72	95.2
OG0000022	Zm00041	Zm00041ab286080_P001	510	85.81	1e-94	97.5
OG0000022	Zm00042	Zm00042ab244660_P001	504	92.2	1e-92	97
OG0000022	Zm00042	Zm00042ab288270_P001	512	94.23	1e-102	99.9
OG0000023	Zm00001	Zm00001eb260010_P001	567	93.45	1e-73	98
OG0000023	Zm00001	Zm00001eb261620_P001	547	99.68	1e-116	95.7
OG0000023	Zm00014	Zm00014ba285870.1	567	96.4	1e-86	96.2
OG0000023	Zm00014	Zm00014ba287590.1	382	76.98	1e-07	62.7
OG0000023	Zm00018	Zm00018ab271350_P001	321	52.78	1e-56	69.3
OG0000023	Zm00018	Zm00018ab273240_P001	548	86.46	1e-95	95
OG0000023	Zm00019	Zm00019ab249610_P001	489	88.99	1e-118	98.4
OG0000023	Zm00020	Zm00020ab265310_P001	533	89.48	1e-75	99.1
OG0000023	Zm00021	Zm00021ab263780_P001	353	64.57	1e-46	49
OG0000023	Zm00021	Zm00021ab265790_P001	549	86.26	1e-96	98.5
OG0000023	Zm00022	Zm00022ab264230_P001	321	42.21	1e-13	37.7
OG0000023	Zm00022	Zm00022ab265970_P001	382	60.92	1e-35	65.3
OG0000023	Zm00023	Zm00023ab267530_P002	544	97.13	1e-110	95.1
OG0000023	Zm00023	Zm00023ab267550_P001	321	79.44	1e-31	51.2
OG0000023	Zm00024	Zm00024ab264590_P001	321	52.54	1e-42	70.4
OG0000023	Zm00025	Zm00025ab270710_P001	546	99.33	1e-65	98.3
OG0000023	Zm00025	Zm00025ab270720_P001	324	63.51	1e-06	58.3
OG0000023	Zm00026	Zm00026ab262850_P001	321	69.19	1e-30	39.1
OG0000023	Zm00027	Zm00027ab264540_P001	567	93.74	1e-85	97
OG0000023	Zm00027	Zm00027ab266330_P001	535	96.39	1e-113	95.1
OG0000023	Zm00028	Zm00028ab267470_P001	567	87	1e-100	97.2
OG0000023	Zm00028	Zm00028ab269240_P001	547	94.33	1e-105	99
OG0000023	Zm00029	Zm00029ab271450_P001	323	52.31	1e-48	59.3
OG0000023	Zm00029	Zm00029ab273170_P001	381	52.71	1e-10	35.8
OG0000023	Zm00030	Zm00030ab261870_P001	567	96.65	1e-91	98.8
OG0000023	Zm00030	Zm00030ab263550_P001	381	77.54	1e-39	40.9
OG0000023	Zm00031	Zm00031ab270860_P001	567	95.37	1e-93	99
OG0000023	Zm00032	Zm00032ab270980_P001	510	53.11	1e-31	42.9
OG0000023	Zm00033	Zm00033ab277490_P001	600	54.5	1e-49	73.2
OG0000023	Zm00034	Zm00034ab276480_P001	430	50.69	1e-32	46.3
OG0000023	Zm00034	Zm00034ab276510_P001	321	47.71	1e-19	38.5
OG0000023	Zm00034	Zm00034ab278330_P001	600	72.17	1e-52	68.9
OG0000023	Zm00035	Zm00035ab271990_P001	547	87.78	1e-102	95.8
OG0000023	Zm00036	Zm00036ab266520_P001	489	95.87	1e-109	95.4
OG0000023	Zm00036	Zm00036ab268450_P001	549	85.67	1e-60	96
OG0000023	Zm00037	Zm00037ab263250_P001	321	68.97	1e-17	53.4
OG0000023	Zm00038	Zm00038ab265230_P002	321	73.41	1e-21	64.3
OG0000023	Zm00038	Zm00038ab266890_P001	382	47.53	1e-44	74.6
OG0000023	Zm00038	Zm00038ab266960_P001	533	97.95	1e-83	97.5
OG0000023	Zm00039	Zm00039ab265600_P001	544	95.12	1e-61	98.1
OG0000023	Zm00039	Zm00039ab267300_P001	383	63.92	1e-41	42.4
OG0000023	Zm00040	Zm00040ab279510_P001	547	92.99	1e-79	97.8
OG0000023	Zm00041	Zm00041ab271070_P001	567	90.04	1e-105	96.3
OG0000023	Zm00041	Zm00041ab272900_P001	382	72.92	1e-43	64.6
OG0000023	Zm00041	Zm00041ab272950_P001	548	92.39	1e-76	98.8
OG0000023	Zm00042	Zm00042ab270960_P001	487	93.45	1e-113	95.7
OG0000024	Zm00001	Zm00001eb020100_P002	515	90.08	1e-104	95.5
OG0000024	Zm00014	Zm00014ba019260.1	514	93.32	1e-69	98.3
OG0000024	Zm00018	Zm00018ab020970_P001	515	97.02	1e-110	95.2
OG0000024	Zm00018	Zm00018ab411280_P001	613	50.87	1e-24	57.9
OG0000024	Zm00019	Zm00019ab019860_P001	515	91.55	1e-108	98.3
OG0000024	Zm00019	Zm00019ab379460_P001	490	88.2	1e-98	95.8
OG0000024	Zm00020	Zm00020ab020190_P002	514	91.1	1e-96	96.3
OG0000024	Zm00020	Zm00020ab398430_P002	524	96.73	1e-79	95.5
OG0000024	Zm00021	Zm00021ab019880_P001	515	86.22	1e-105	97.3
OG0000024	Zm00022	Zm00022ab019700_P002	555	90.23	1e-98	98.9
OG0000024	Zm00023	Zm00023ab020710_P001	514	88.39	1e-98	99
OG0000024	Zm00024	Zm00024ab020320_P001	514	86.54	1e-97	98.4
OG0000024	Zm00024	Zm00024ab401250_P001	505	88.09	1e-73	98.1
OG0000024	Zm00025	Zm00025ab021060_P001	514	85.48	1e-67	96
OG0000024	Zm00025	Zm00025ab408080_P001	507	85.94	1e-81	97.2
OG0000024	Zm00026	Zm00026ab019880_P002	555	94.25	1e-69	98.3
OG0000024	Zm00026	Zm00026ab395270_P001	507	96.24	1e-115	97
OG0000024	Zm00027	Zm00027ab020090_P001	514	94.2	1e-115	96.2
OG0000024	Zm00027	Zm00027ab398190_P001	338	42.88	1e-54	70.1
OG0000024	Zm00028	Zm00028ab020060_P001	515	97.22	1e-108	99.9
OG0000024	Zm00028	Zm00028ab403060_P001	507	95.35	1e-64	98.2
OG0000024	Zm00029	Zm00029ab020350_P003	555	88.11	1e-78	95.3
OG0000024	Zm00029	Zm00029ab409780_P001	491	50.43	1e-44	69.9
OG0000024	Zm00030	Zm00030ab019830_P001	515	85.16	1e-111	97.4
OG0000024	Zm00030	Zm00030ab395540_P001	506	88.93	1e-89	98.1
OG0000024	Zm00031	Zm00031ab020590_P001	515	94.84	1e-64	98.1
OG0000024	Zm00031	Zm00031ab408630_P001	507	91.16	1e-65	99.8
OG0000024	Zm00032	Zm00032ab020250_P001	555	91.51	1e-61	97.1
OG0000024	Zm00032	Zm00032ab409810_P001	505	85.58	1e-79	95.7
OG0000024	Zm00033	Zm00033ab020880_P001	515	85.45	1e-83	99.5
OG0000024	Zm00034	Zm00034ab020880_P001	514	99.36	1e-113	98.6
OG0000024	Zm00034	Zm00034ab417510_P001	390	67.69	1e-14	44.5
OG0000024	Zm00035	Zm00035ab020620_P001	515	91.3	1e-113	99.4
OG0000024	Zm00036	Zm00036ab020440_P001	514	90.06	1e-62	97.4
OG0000024	Zm00037	Zm00037ab020080_P001	515	94.35	1e-69	97.6
OG0000024	Zm00038	Zm00038ab020720_P001	515	95.48	1e-63	99.5
OG0000024	Zm00038	Zm00038ab409810_P001	507	96.26	1e-94	95.9
OG0000024	Zm00039	Zm00039ab020430_P002	555	92.46	1e-110	95.4
OG0000024	Zm00039	Zm00039ab400920_P001	378	45.77	1e-28	35.7
OG0000024	Zm00040	Zm00040ab021150_P001	515	86.21	1e-114	98
OG0000024	Zm00041	Zm00041ab020510_P002	515	93.11	1e-100	96.6
OG0000024	Zm00042	Zm00042ab020220_P001	515	97.76	1e-64	99.5
OG0000024	Zm00042	Zm00042ab410770_P001	533	51.56	1e-39	74.2
OG0000025	Zm00014	Zm00014ba232970.1	546	89.83	1e-89	98.9
OG0000025	Zm00014	Zm00014ba261890.1	544	90.98	1e-65	97.6
OG0000025	Zm00018	Zm00018ab213610_P001	542	90.66	1e-96	99.6
OG0000025	Zm00018	Zm00018ab244910_P001	545	98.56	1e-104	96.7
OG0000025	Zm00019	Zm00019ab195700_P002	542	86.37	1e-87	96.5
OG0000025	Zm00019	Zm00019ab225190_P001	544	85.79	1e-66	97.5
OG0000025	Zm00020	Zm00020ab208500_P001	521	94.43	1e-78	98.4
OG0000025	Zm00021	Zm00021ab208490_P002	585	85.98	1e-97	95.7
OG0000025	Zm00022	Zm00022ab208280_P001	542	97.03	1e-80	95.7
OG0000025	Zm00023	Zm00023ab211260_P001	542	95.47	1e-77	99.8
OG0000025	Zm00023	Zm00023ab242520_P001	544	89.14	1e-67	96.9
OG0000025	Zm00024	Zm00024ab209030_P001	585	90.54	1e-81	99.9
OG0000025	Zm00024	Zm00024ab239470_P001	528	96.71	1e-111	95
OG0000025	Zm00025	Zm00025ab213530_P002	542	95.24	1e-66	97.7
OG0000025	Zm00026	Zm00026ab207900_P001	585	92.73	1e-61	99.6
OG0000025	Zm00026	Zm00026ab237880_P001	544	98.81	1e-100	96.2
OG0000025	Zm00027	Zm00027ab209380_P001	585	95.1	1e-68	97.1
OG0000025	Zm00027	Zm00027ab239930_P002	616	92.95	1e-99	98.7
OG0000025	Zm00028	Zm00028ab211440_P001	542	99.69	1e-92	95.4
OG0000025	Zm00028	Zm00028ab242220_P001	545	92.81	1e-115	97.3
OG0000025	Zm00029	Zm00029ab212860_P001	542	91.4	1e-70	95.4
OG0000025	Zm00029	Zm00029ab244580_P001	544	96.81	1e-110	99.2
OG0000025	Zm00030	Zm00030ab206800_P001	542	86.34	1e-99	99.1
OG0000025	Zm00030	Zm00030ab236790_P001	544	97.17	1e-110	99.3
OG0000025	Zm00031	Zm00031ab213800_P001	542	89.87	1e-113	95.6
OG0000025	Zm00032	Zm00032ab212910_P001	542	96.87	1e-62	98.8
OG0000025	Zm00032	Zm00032ab243380_P001	544	98.57	1e-82	96.2
OG0000025	Zm00033	Zm00033ab217950_P001	542	91.79	1e-106	99.7
OG0000025	Zm00033	Zm00033ab249290_P001	544	92.66	1e-97	95.6
OG0000025	Zm00034	Zm00034ab218140_P001	542	85.95	1e-92	95.2
OG0000025	Zm00035	Zm00035ab212240_P001	542	91.02	1e-90	97.1
OG0000025	Zm00036	Zm00036ab211100_P003	585	90.02	1e-96	97.8
OG0000025	Zm00036	Zm00036ab241220_P001	544	87.58	1e-85	97.5
OG0000025	Zm00037	Zm00037ab207780_P001	542	89.78	1e-74	99.6
OG0000025	Zm00038	Zm00038ab209050_P001	542	95.91	1e-72	97.9
OG0000025	Zm00039	Zm00039ab210280_P001	542	86.64	1e-105	97.5
OG0000025	Zm00040	Zm00040ab219700_P001	542	89.6	1e-65	96.3
OG0000025	Zm00040	Zm00040ab251110_P001	544	88.86	1e-109	98.8
OG0000025	Zm00041	Zm00041ab214320_P001	542	93.1	1e-100	99.9
OG0000025	Zm00042	Zm00042ab214380_P001	542	91.18	1e-112	97.7
OG0000025	Zm00042	Zm00042ab277750_P001	456	50.85	1e-25	70.9
OG0000026	Zm00001	Zm00001eb428560_P002	554	97.57	1e-85	96.5
OG0000026	Zm00014	Zm00014ba088640.1	512	96.08	1e-99	98.7
OG0000026	Zm00014	Zm00014ba101780.1	507	95.77	1e-86	97.2
OG0000026	Zm00014	Zm00014ba101780.2	507	97.73	1e-108	96.1
OG0000026	Zm00018	Zm00018ab449710_P003	554	97.06	1e-77	96.2
OG0000026	Zm00019	Zm00019ab071190_P003	507	90.06	1e-76	96
OG0000026	Zm00019	Zm00019ab414930_P001	554	89.43	1e-74	96.2
OG0000026	Zm00020	Zm00020ab074240_P001	507	87.47	1e-109	96.1
OG0000026	Zm00020	Zm00020ab435850_P002	554	86.17	1e-62	96.6
OG0000026	Zm00021	Zm00021ab436380_P001	654	86.73	1e-118	96.2
OG0000026	Zm00022	Zm00022ab434990_P003	554	97.13	1e-94	97.5
OG0000026	Zm00023	Zm00023ab441430_P003	623	99.09	1e-108	99.4
OG0000026	Zm00024	Zm00024ab074420_P001	507	96.07	1e-96	96
OG0000026	Zm00024	Zm00024ab438880_P001	554	89.09	1e-64	95.6
OG0000026	Zm00025	Zm00025ab445730_P001	554	91.67	1e-74	98.5
OG0000026	Zm00026	Zm00026ab431630_P002	554	93.98	1e-91	95.7
OG0000026	Zm00027	Zm00027ab435110_P001	509	75.93	1e-41	37.4
OG0000026	Zm00028	Zm00028ab440760_P002	554	85.81	1e-112	96.7
OG0000026	Zm00029	Zm00029ab447710_P001	623	90.67	1e-61	98.3
OG0000026	Zm00030	Zm00030ab432800_P001	581	98.34	1e-108	98.4
OG0000026	Zm00031	Zm00031ab446310_P001	554	99.21	1e-118	99.2
OG0000026	Zm00032	Zm00032ab448170_P001	554	90.64	1e-82	96.9
OG0000026	Zm00033	Zm00033ab453780_P001	451	60.45	1e-36	73.7
OG0000026	Zm00034	Zm00034ab077870_P001	507	96.35	1e-94	96.5
OG0000026	Zm00034	Zm00034ab456100_P002	554	96.31	1e-109	97.9
OG0000026	Zm00035	Zm00035ab445470_P002	554	95.62	1e-75	99.5
OG0000026	Zm00036	Zm00036ab075600_P001	507	95.16	1e-108	99.7
OG0000026	Zm00036	Zm00036ab441200_P002	623	87.96	1e-76	99.1
OG0000026	Zm00037	Zm00037ab073570_P001	507	91.61	1e-71	98.3
OG0000026	Zm00037	Zm00037ab433390_P001	312	61.41	1e-55	52.5
OG0000026	Zm00038	Zm00038ab074960_P001	414	49.87	1e-27	49
OG0000026	Zm00038	Zm00038ab439220_P001	654	86.98	1e-105	98.6
OG0000026	Zm00039	Zm00039ab073810_P002	507	89.2	1e-104	95.2
OG0000026	Zm00039	Zm00039ab438140_P001	554	85.47	1e-61	96
OG0000026	Zm00040	Zm00040ab456580_P001	512	87.61	1e-92	98.6
OG0000026	Zm00041	Zm00041ab447000_P001	554	88.08	1e-76	99.9
OG0000026	Zm00042	Zm00042ab074510_P001	507	97.32	1e-95	97.1
OG0000026	Zm00042	Zm00042ab449540_P002	554	85.3	1e-71	95.7
OG0000027	Zm00001	Zm00001eb159220_P001	521	87.61	1e-62	97
OG0000027	Zm00014	Zm00014ba186410.1	523	99.05	1e-77	95.5
OG0000027	Zm00014	Zm00014ba186420.1	552	67.86	1e-26	71.2
OG0000027	Zm00014	Zm00014ba186430.1	521	89.78	1e-66	96.9
OG0000027	Zm00018	Zm00018ab164570_P001	521	98.74	1e-63	96.4
OG0000027	Zm00018	Zm00018ab164580_P001	521	99.01	1e-108	95.3
OG0000027	Zm00018	Zm00018ab164590_P001	521	92.46	1e-93	98.2
OG0000027	Zm00018	Zm00018ab164600_P001	521	96.56	1e-108	99.1
OG0000027	Zm00020	Zm00020ab161010_P001	451	85.93	1e-103	98.6
OG0000027	Zm00021	Zm00021ab161250_P001	521	91.53	1e-70	98.9
OG0000027	Zm00022	Zm00022ab160820_P001	392	59.46	1e-36	35.3
OG0000027	Zm00022	Zm00022ab160830_P001	521	91.11	1e-93	96.9
OG0000027	Zm00023	Zm00023ab163460_P001	364	40.8	1e-29	35.9
OG0000027	Zm00023	Zm00023ab163480_P001	364	44.61	1e-13	57.1
OG0000027	Zm00024	Zm00024ab162020_P001	338	61.53	1e-24	54.8
OG0000027	Zm00025	Zm00025ab165060_P001	521	96.36	1e-108	95.6
OG0000027	Zm00025	Zm00025ab165070_P001	521	90.51	1e-72	95.5
OG0000027	Zm00025	Zm00025ab165080_P001	521	90.36	1e-109	99.2
OG0000027	Zm00027	Zm00027ab161360_P001	521	98.91	1e-66	97.4
OG0000027	Zm00027	Zm00027ab161390_P001	551	85.56	1e-102	98.5
OG0000027	Zm00028	Zm00028ab163780_P001	602	95.84	1e-72	96
OG0000027	Zm00028	Zm00028ab163790_P001	521	92.62	1e-63	97
OG0000027	Zm00028	Zm00028ab163800_P001	521	93.88	1e-118	99.1
OG0000027	Zm00029	Zm00029ab164970_P001	350	42.78	1e-50	54.6
OG0000027	Zm00030	Zm00030ab159370_P001	521	96.36	1e-85	95.2
OG0000027	Zm00031	Zm00031ab165160_P001	350	57.35	1e-37	67.1
OG0000027	Zm00032	Zm00032ab163880_P001	521	87.93	1e-89	99.1
OG0000027	Zm00034	Zm00034ab169110_P001	364	74.46	1e-28	67.3
OG0000027	Zm00036	Zm00036ab163500_P001	521	86.6	1e-84	96
OG0000027	Zm00036	Zm00036ab163510_P001	364	50.19	1e-41	71.7
OG0000027	Zm00037	Zm00037ab160160_P001	325	52.75	1e-35	62.9
OG0000027	Zm00038	Zm00038ab162490_P001	521	92.02	1e-74	97.9
OG0000027	Zm00039	Zm00039ab161130_P001	521	99.22	1e-105	97.6
OG0000027	Zm00039	Zm00039ab161140_P001	520	98.38	1e-70	96.9
OG0000027	Zm00041	Zm00041ab165850_P001	521	85.51	1e-80	96
OG0000027	Zm00042	Zm00042ab164470_P001	350	60.88	1e-13	55.2
OG0000028	Zm00001	Zm00001eb214390_P001	526	87.94	1e-93	99.4
OG0000028	Zm00001	Zm00001eb214400_P001	522	94.44	1e-104	95.1
OG0000028	Zm00014	Zm00014ba241250.1	523	88.9	1e-103	95.1
OG0000028	Zm00018	Zm00018ab222830_P001	522	95.51	1e-116	97.2
OG0000028	Zm00019	Zm00019ab429220_P001	522	90.62	1e-77	96.1
OG0000028	Zm00020	Zm00020ab217450_P001	523	96.91	1e-75	95.9
OG0000028	Zm00021	Zm00021ab217420_P001	522	87.02	1e-111	98
OG0000028	Zm00022	Zm00022ab216910_P001	522	92.62	1e-89	97.4
OG0000028	Zm00023	Zm00023ab220380_P001	526	97.87	1e-79	96.4
OG0000028	Zm00024	Zm00024ab218060_P001	526	85.4	1e-67	99.8
OG0000028	Zm00025	Zm00025ab222570_P001	522	86.39	1e-73	99.8
OG0000028	Zm00025	Zm00025ab222600_P001	522	97.54	1e-90	96.9
OG0000028	Zm00026	Zm00026ab216770_P001	522	93.91	1e-90	99.9
OG0000028	Zm00026	Zm00026ab216780_P001	522	86.66	1e-82	97.7
OG0000028	Zm00027	Zm00027ab218310_P001	522	96.18	1e-94	97.1
OG0000028	Zm00027	Zm00027ab218320_P001	524	96.51	1e-101	98
OG0000028	Zm00028	Zm00028ab220560_P001	523	88.96	1e-74	95.4
OG0000028	Zm00029	Zm00029ab221750_P001	522	97.56	1e-113	95.7
OG0000028	Zm00030	Zm00030ab215680_P001	522	88.72	1e-105	99.4
OG0000028	Zm00031	Zm00031ab223150_P001	526	90.95	1e-75	97.2
OG0000028	Zm00032	Zm00032ab221810_P001	522	99.43	1e-99	99.3
OG0000028	Zm00033	Zm00033ab226850_P001	522	98.7	1e-75	99.3
OG0000028	Zm00034	Zm00034ab227650_P001	523	92.18	1e-117	98.7
OG0000028	Zm00035	Zm00035ab221290_P001	522	91.27	1e-83	96.7
OG0000028	Zm00035	Zm00035ab221330_P001	522	93.68	1e-116	97.6
OG0000028	Zm00036	Zm00036ab219960_P001	526	99.15	1e-105	95.6
OG0000028	Zm00037	Zm00037ab216750_P001	522	99.17	1e-98	96
OG0000028	Zm00038	Zm00038ab218100_P001	377	71.98	1e-46	71.6
OG0000028	Zm00038	Zm00038ab218170_P001	522	87.68	1e-76	99.6
OG0000028	Zm00039	Zm00039ab219150_P001	526	98.51	1e-74	98.3
OG0000028	Zm00039	Zm00039ab219170_P001	522	93.52	1e-65	96.1
OG0000028	Zm00040	Zm00040ab228890_P001	526	90.16	1e-109	99.7
OG0000028	Zm00040	Zm00040ab228910_P001	522	94.71	1e-100	95.6
OG0000028	Zm00041	Zm00041ab223190_P001	526	98.33	1e-103	95.1
OG0000028	Zm00041	Zm00041ab223250_P001	522	96.43	1e-69	95.6
OG0000028	Zm00042	Zm00042ab223790_P001	527	91.27	1e-96	98.7
OG0000029	Zm00001	Zm00001eb017030_P002	523	45.64	1e-55	45.8
OG0000029	Zm00001	Zm00001eb017110_P001	404	68.97	1e-16	47.9
OG0000029	Zm00014	Zm00014ba016700.1	523	75.04	1e-23	60.4
OG0000029	Zm00018	Zm00018ab017870_P001	523	48.3	1e-56	67.3
OG0000029	Zm00019	Zm00019ab017090_P001	524	41.38	1e-39	73.4
OG0000029	Zm00020	Zm00020ab017420_P001	524	53.96	1e-43	57.3
OG0000029	Zm00021	Zm00021ab017110_P002	524	50.81	1e-21	70.6
OG0000029	Zm00021	Zm00021ab017220_P001	524	79.34	1e-55	42.3
OG0000029	Zm00022	Zm00022ab016940_P001	523	49.5	1e-31	67.4
OG0000029	Zm00023	Zm00023ab017890_P005	524	49.55	1e-25	73.7
OG0000029	Zm00024	Zm00024ab017530_P001	523	40.18	1e-33	48.6
OG0000029	Zm00025	Zm00025ab018060_P001	527	57.99	1e-18	73.3
OG0000029	Zm00026	Zm00026ab017090_P001	524	55.03	1e-20	56.5
OG0000029	Zm00027	Zm00027ab017220_P001	523	59.09	1e-20	36.8
OG0000029	Zm00028	Zm00028ab017390_P001	523	42.36	1e-19	59
OG0000029	Zm00028	Zm00028ab017490_P001	413	63.37	1e-54	73.9
OG0000029	Zm00029	Zm00029ab017530_P001	523	49.92	1e-45	49.1
OG0000029	Zm00030	Zm00030ab017090_P001	524	76.32	1e-29	74.7
OG0000029	Zm00030	Zm00030ab017180_P002	525	58.33	1e-22	65.3
OG0000029	Zm00031	Zm00031ab017640_P001	523	45.99	1e-58	52.4
OG0000029	Zm00032	Zm00032ab017460_P001	523	70.81	1e-49	61.8
OG0000029	Zm00032	Zm00032ab017590_P001	404	65.69	1e-52	50.1
OG0000029	Zm00033	Zm00033ab018140_P001	523	72.41	1e-15	64.3
OG0000029	Zm00033	Zm00033ab018210_P001	526	66.91	1e-07	73.8
OG0000029	Zm00034	Zm00034ab017850_P002	523	42.21	1e-44	63.1
OG0000029	Zm00035	Zm00035ab017650_P002	524	60.38	1e-24	49.3
OG0000029	Zm00035	Zm00035ab017730_P001	525	56.34	1e-20	57.5
OG0000029	Zm00037	Zm00037ab017390_P001	524	67.82	1e-55	39.4
OG0000029	Zm00038	Zm00038ab017690_P001	523	72.33	1e-48	51.7
OG0000029	Zm00039	Zm00039ab017560_P001	523	48.09	1e-35	57.4
OG0000029	Zm00040	Zm00040ab018210_P006	531	70.4	1e-21	48.9
OG0000029	Zm00040	Zm00040ab018330_P002	526	75.52	1e-33	60
OG0000029	Zm00041	Zm00041ab017850_P002	523	48.19	1e-20	61.6
OG0000029	Zm00042	Zm00042ab017550_P002	524	58.5	1e-26	48.4
OG0000030	Zm00001	Zm00001eb076520_P001	428	47.77	1e-39	35.4
OG0000030	Zm00014	Zm00014ba104760.1	586	93.01	1e-118	96.3
OG0000030	Zm00014	Zm00014ba273610.1	416	95.22	1e-88	98.6
OG0000030	Zm00018	Zm00018ab078490_P002	428	90.79	1e-115	95.7
OG0000030	Zm00020	Zm00020ab167710_P001	327	75.29	1e-44	75
OG0000030	Zm00020	Zm00020ab250240_P001	416	85.89	1e-115	96.5
OG0000030	Zm00021	Zm00021ab167920_P001	416	90.13	1e-63	97.1
OG0000030	Zm00021	Zm00021ab250240_P001	416	92.8	1e-63	98.2
OG0000030	Zm00022	Zm00022ab077080_P001	416	95.95	1e-101	97.9
OG0000030	Zm00023	Zm00023ab078450_P001	416	86.87	1e-118	95.2
OG0000030	Zm00024	Zm00024ab077560_P001	574	94.08	1e-86	95.2
OG0000030	Zm00024	Zm00024ab168880_P001	416	86.93	1e-64	99.3
OG0000030	Zm00024	Zm00024ab311250_P001	474	85.02	1e-71	96.3
OG0000030	Zm00026	Zm00026ab076430_P001	416	90.84	1e-73	98.6
OG0000030	Zm00027	Zm00027ab076720_P001	416	96.49	1e-74	97.6
OG0000030	Zm00029	Zm00029ab078030_P001	586	90.93	1e-83	95.5
OG0000030	Zm00029	Zm00029ab171960_P001	416	87.78	1e-109	97.2
OG0000030	Zm00030	Zm00030ab076050_P001	428	92.99	1e-87	95.9
OG0000030	Zm00030	Zm00030ab166120_P002	416	94.22	1e-95	97.5
OG0000030	Zm00030	Zm00030ab248650_P001	416	87.49	1e-102	97.7
OG0000030	Zm00031	Zm00031ab079350_P001	428	86.05	1e-101	95.5
OG0000030	Zm00032	Zm00032ab079040_P002	428	87.85	1e-117	96.7
OG0000030	Zm00032	Zm00032ab255110_P001	416	91.1	1e-94	98.5
OG0000030	Zm00033	Zm00033ab080030_P002	428	95.31	1e-91	98.4
OG0000030	Zm00033	Zm00033ab261210_P001	416	91.8	1e-98	95.8
OG0000030	Zm00033	Zm00033ab323600_P001	474	90.01	1e-106	95.2
OG0000030	Zm00034	Zm00034ab081090_P001	428	94.77	1e-67	99.8
OG0000030	Zm00035	Zm00035ab078520_P001	416	95.39	1e-98	98.2
OG0000030	Zm00035	Zm00035ab316960_P001	564	87.7	1e-96	98.9
OG0000030	Zm00036	Zm00036ab078810_P001	428	87.56	1e-83	98
OG0000030	Zm00037	Zm00037ab076760_P003	586	86.06	1e-112	98.5
OG0000030	Zm00039	Zm00039ab076730_P001	428	57.1	1e-41	74.5
OG0000030	Zm00042	Zm00042ab077580_P001	416	93.28	1e-79	97.8
OG0000030	Zm00042	Zm00042ab257700_P001	311	44.85	1e-25	42.4
OG0000031	Zm00001	Zm00001eb018030_P001	532	89.7	1e-76	99.8
OG0000031	Zm00014	Zm00014ba017460.1	546	94.61	1e-95	99.7
OG0000031	Zm00018	Zm00018ab018960_P002	533	86.67	1e-110	99.2
OG0000031	Zm00020	Zm00020ab018420_P001	532	92.05	1e-92	97.9
OG0000031	Zm00021	Zm00021ab017990_P002	532	85.95	1e-65	98.7
OG0000031	Zm00021	Zm00021ab018000_P001	532	92.76	1e-110	96.4
OG0000031	Zm00022	Zm00022ab017790_P001	533	94.03	1e-114	96.6
OG0000031	Zm00022	Zm00022ab017800_P001	533	90.17	1e-107	96.8
OG0000031	Zm00023	Zm00023ab018810_P001	539	88.25	1e-106	96.4
OG0000031	Zm00024	Zm00024ab018520_P001	532	91.2	1e-81	97.7
OG0000031	Zm00025	Zm00025ab019120_P002	532	87.36	1e-71	99.9
OG0000031	Zm00026	Zm00026ab017990_P001	532	99.42	1e-96	95.1
OG0000031	Zm00026	Zm00026ab018000_P001	532	96.64	1e-108	96.8
OG0000031	Zm00027	Zm00027ab018130_P001	532	94.66	1e-65	98.1
OG0000031	Zm00028	Zm00028ab018350_P001	533	97.87	1e-87	99.5
OG0000031	Zm00028	Zm00028ab018360_P001	430	92.09	1e-75	97.4
OG0000031	Zm00028	Zm00028ab448490_P002	431	89.51	1e-61	95.5
OG0000031	Zm00029	Zm00029ab018490_P001	532	92.75	1e-97	97.5
OG0000031	Zm00030	Zm00030ab017960_P001	532	98.91	1e-90	99.8
OG0000031	Zm00031	Zm00031ab018690_P004	532	88.37	1e-76	96.7
OG0000031	Zm00032	Zm00032ab018500_P004	533	88.7	1e-105	99.2
OG0000031	Zm00033	Zm00033ab019020_P001	532	94.24	1e-97	96.4
OG0000031	Zm00034	Zm00034ab018870_P002	532	90.72	1e-76	97.7
OG0000031	Zm00035	Zm00035ab018620_P005	569	93.83	1e-89	97.4
OG0000031	Zm00035	Zm00035ab018630_P001	532	91.32	1e-92	95.5
OG0000031	Zm00036	Zm00036ab018630_P001	532	89.84	1e-86	95.8
OG0000031	Zm00037	Zm00037ab018340_P002	570	89.29	1e-74	99.9
OG0000031	Zm00038	Zm00038ab018630_P002	533	94.75	1e-77	97.4
OG0000031	Zm00039	Zm00039ab018450_P001	532	99.11	1e-103	97.3
OG0000031	Zm00040	Zm00040ab019180_P002	532	85.22	1e-94	98.1
OG0000031	Zm00041	Zm00041ab018740_P003	532	93.93	1e-115	98
OG0000031	Zm00042	Zm00042ab018410_P001	532	85.6	1e-99	97.6
OG0000032	Zm00001	Zm00001eb001420_P001	490	95.34	1e-102	96.2
OG0000032	Zm00001	Zm00001eb291460_P001	512	90.88	1e-76	96.9
OG0000032	Zm00014	Zm00014ba001950.1	621	93.73	1e-87	99.7
OG0000032	Zm00014	Zm00014ba315130.1	787	96.37	1e-71	95.9
OG0000032	Zm00018	Zm00018ab305350_P001	512	85.8	1e-75	97.4
OG0000032	Zm00019	Zm00019ab279620_P001	512	98.02	1e-86	98.9
OG0000032	Zm00020	Zm00020ab295470_P001	512	95.8	1e-96	98.7
OG0000032	Zm00021	Zm00021ab296060_P001	512	98.04	1e-113	95.9
OG0000032	Zm00022	Zm00022ab296480_P001	512	91.31	1e-80	97.9
OG0000032	Zm00023	Zm00023ab300400_P001	512	98.04	1e-99	97.9
OG0000032	Zm00024	Zm00024ab296890_P001	512	89.65	1e-88	99.5
OG0000032	Zm00025	Zm00025ab302670_P001	512	88.57	1e-111	98.1
OG0000032	Zm00026	Zm00026ab294550_P001	512	93.42	1e-111	99.6
OG0000032	Zm00027	Zm00027ab296600_P001	512	90.02	1e-98	97.5
OG0000032	Zm00028	Zm00028ab299390_P001	512	95.33	1e-110	99.8
OG0000032	Zm00029	Zm00029ab305450_P001	512	98.82	1e-110	96.2
OG0000032	Zm00030	Zm00030ab292380_P001	512	95.84	1e-95	99.1
OG0000032	Zm00031	Zm00031ab302760_P001	512	92.02	1e-77	99.7
OG0000032	Zm00032	Zm00032ab304180_P001	512	89.88	1e-117	99.4
OG0000032	Zm00033	Zm00033ab309010_P001	512	97.38	1e-109	97.6
OG0000032	Zm00034	Zm00034ab311920_P001	512	86.72	1e-77	96
OG0000032	Zm00035	Zm00035ab068650_P001	441	99.75	1e-106	97.4
OG0000032	Zm00035	Zm00035ab302700_P001	512	86.26	1e-101	95.3
OG0000032	Zm00036	Zm00036ab300560_P001	512	96.03	1e-62	98.5
OG0000032	Zm00037	Zm00037ab295900_P001	512	92.34	1e-115	98.8
OG0000032	Zm00038	Zm00038ab298200_P001	512	94.25	1e-107	97
OG0000032	Zm00039	Zm00039ab297290_P001	512	97.28	1e-71	97.5
OG0000032	Zm00040	Zm00040ab310280_P001	512	96.08	1e-105	96.8
OG0000032	Zm00041	Zm00041ab302900_P001	512	90.8	1e-85	96.5
OG0000032	Zm00042	Zm00042ab304880_P001	512	94.95	1e-62	95.9
OG0000033	Zm00001	Zm00001eb009730_P002	508	64.46	1e-22	51.3
OG0000033	Zm00014	Zm00014ba009550.1	508	58.23	1e-53	35.3
OG0000033	Zm00014	Zm00014ba009550.2	506	78.92	1e-20	71.3
OG0000033	Zm00018	Zm00018ab010050_P002	508	60.71	1e-46	74.8
OG0000033	Zm00019	Zm00019ab010340_P002	507	67.37	1e-27	71.5
OG0000033	Zm00020	Zm00020ab010360_P002	508	53.28	1e-32	57.6
OG0000033	Zm00021	Zm00021ab010060_P001	507	63.01	1e-27	54
OG0000033	Zm00022	Zm00022ab009740_P002	508	72.39	1e-49	46.5
OG0000033	Zm00023	Zm00023ab010900_P002	508	57.52	1e-12	62.7
OG0000033	Zm00024	Zm00024ab010400_P001	507	52.62	1e-25	55.6
OG0000033	Zm00025	Zm00025ab010340_P002	507	78.39	1e-15	72.6
OG0000033	Zm00025	Zm00025ab288050_P001	453	79.5	1e-34	61
OG0000033	Zm00026	Zm00026ab009840_P003	507	59.39	1e-32	47.3
OG0000033	Zm00027	Zm00027ab010050_P001	508	45.5	1e-47	64.5
OG0000033	Zm00028	Zm00028ab009960_P001	507	43.52	1e-46	73
OG0000033	Zm00029	Zm00029ab010070_P001	508	65.1	1e-15	52.9
OG0000033	Zm00030	Zm00030ab010140_P002	507	66.16	1e-09	39.8
OG0000033	Zm00031	Zm00031ab010170_P004	507	44.16	1e-32	40.5
OG0000033	Zm00032	Zm00032ab010130_P002	507	50.74	1e-26	47.5
OG0000033	Zm00033	Zm00033ab010510_P003	507	71.62	1e-53	39.1
OG0000033	Zm00034	Zm00034ab010250_P001	507	57.81	1e-41	35.4
OG0000033	Zm00035	Zm00035ab010380_P003	507	43.12	1e-44	53.2
OG0000033	Zm00036	Zm00036ab010330_P003	508	47.49	1e-35	56.3
OG0000033	Zm00037	Zm00037ab010060_P003	507	40.78	1e-44	61.7
OG0000033	Zm00038	Zm00038ab010130_P002	507	74.04	1e-46	59.8
OG0000033	Zm00039	Zm00039ab010070_P004	508	61.81	1e-41	63.1
OG0000033	Zm00040	Zm00040ab010460_P003	507	52.24	1e-42	48
OG0000033	Zm00041	Zm00041ab010620_P004	507	63.1	1e-45	50.5
OG0000033	Zm00042	Zm00042ab010220_P001	507	65.75	1e-12	65.7
OG0000034	Zm00001	Zm00001eb021550_P001	526	85.91	1e-67	99.1
OG0000034	Zm00014	Zm00014ba020660.1	518	96.87	1e-74	98.7
OG0000034	Zm00018	Zm00018ab022530_P001	520	90.83	1e-103	97.7
OG0000034	Zm00019	Zm00019ab021300_P002	523	93.97	1e-100	95.1
OG0000034	Zm00020	Zm00020ab021610_P001	518	88.67	1e-104	98.8
OG0000034	Zm00021	Zm00021ab021420_P001	520	94.88	1e-111	96.2
OG0000034	Zm00022	Zm00022ab021310_P001	520	99.09	1e-87	97.6
OG0000034	Zm00023	Zm00023ab022290_P001	520	97.74	1e-94	99.3
OG0000034	Zm00024	Zm00024ab021860_P001	520	86.87	1e-101	96.3
OG0000034	Zm00025	Zm00025ab022430_P001	518	93.96	1e-112	99.1
OG0000034	Zm00026	Zm00026ab021370_P003	520	94.13	1e-65	96.1
OG0000034	Zm00027	Zm00027ab021510_P002	526	93.63	1e-114	96.7
OG0000034	Zm00028	Zm00028ab021480_P002	478	89.05	1e-81	95
OG0000034	Zm00028	Zm00028ab021500_P002	522	92.92	1e-117	95.7
OG0000034	Zm00029	Zm00029ab021920_P001	518	94.83	1e-63	96.6
OG0000034	Zm00030	Zm00030ab021320_P001	522	94.36	1e-115	95.4
OG0000034	Zm00031	Zm00031ab022110_P001	520	98.28	1e-69	95.9
OG0000034	Zm00032	Zm00032ab021990_P001	518	90.51	1e-100	95.7
OG0000034	Zm00033	Zm00033ab022340_P002	523	92.6	1e-106	96.4
OG0000034	Zm00033	Zm00033ab022360_P001	522	86.33	1e-93	97.3
OG0000034	Zm00034	Zm00034ab022380_P001	520	88.68	1e-83	98.1
OG0000034	Zm00035	Zm00035ab022020_P002	522	90.93	1e-68	98.8
OG0000034	Zm00036	Zm00036ab021870_P001	520	96.47	1e-85	99.1
OG0000034	Zm00037	Zm00037ab021600_P001	518	98.96	1e-77	97
OG0000034	Zm00038	Zm00038ab022340_P001	523	94.26	1e-69	99
OG0000034	Zm00039	Zm00039ab021800_P001	520	97.28	1e-66	96.4
OG0000034	Zm00040	Zm00040ab022770_P002	523	91.94	1e-76	99.1
OG0000034	Zm00040	Zm00040ab022790_P001	522	88.17	1e-76	99.4
OG0000034	Zm00042	Zm00042ab021780_P001	520	88.83	1e-65	95.4
OG0000035	Zm00001	Zm00001eb074170_P001	536	95.96	1e-107	98.2
OG0000035	Zm00014	Zm00014ba102470.1	536	88.47	1e-69	97.5
OG0000035	Zm00018	Zm00018ab076140_P001	536	90.28	1e-91	99
OG0000035	Zm00019	Zm00019ab071900_P001	541	99.54	1e-61	96.3
OG0000035	Zm00020	Zm00020ab075000_P002	541	93.46	1e-92	97.9
OG0000035	Zm00021	Zm00021ab074510_P001	541	97.16	1e-101	97.8
OG0000035	Zm00022	Zm00022ab074660_P001	542	97.71	1e-116	98.2
OG0000035	Zm00023	Zm00023ab076060_P001	536	86.15	1e-70	96.1
OG0000035	Zm00024	Zm00024ab075120_P001	536	87.31	1e-68	98.6
OG0000035	Zm00025	Zm00025ab076070_P001	541	89.39	1e-90	97.9
OG0000035	Zm00026	Zm00026ab074010_P001	541	85.28	1e-112	95.1
OG0000035	Zm00027	Zm00027ab074350_P001	540	90.69	1e-75	96.1
OG0000035	Zm00028	Zm00028ab075080_P001	536	97.72	1e-74	98
OG0000035	Zm00029	Zm00029ab075700_P001	536	93.58	1e-73	97.4
OG0000035	Zm00030	Zm00030ab073610_P001	536	86.4	1e-97	98.7
OG0000035	Zm00031	Zm00031ab076820_P001	540	85.71	1e-93	95.8
OG0000035	Zm00032	Zm00032ab076710_P001	541	85.52	1e-79	95.4
OG0000035	Zm00033	Zm00033ab077690_P001	536	98.5	1e-101	95.2
OG0000035	Zm00034	Zm00034ab017950_P001	343	40.61	1e-46	52.2
OG0000035	Zm00034	Zm00034ab078580_P001	536	98.96	1e-76	95.4
OG0000035	Zm00035	Zm00035ab076140_P001	542	93.65	1e-117	99
OG0000035	Zm00036	Zm00036ab076380_P001	543	85.66	1e-102	99.1
OG0000035	Zm00037	Zm00037ab074230_P001	541	90.16	1e-93	95.7
OG0000035	Zm00038	Zm00038ab075690_P001	536	94.78	1e-104	96.5
OG0000035	Zm00039	Zm00039ab074440_P001	540	94.02	1e-85	98.3
OG0000035	Zm00040	Zm00040ab079090_P001	540	92.56	1e-102	97
OG0000035	Zm00041	Zm00041ab075750_P001	542	95.34	1e-96	96.5
OG0000035	Zm00042	Zm00042ab075260_P001	536	88.19	1e-87	95
OG0000035	Zm00042	Zm00042ab109730_P001	342	51.52	1e-40	45.3
OG0000036	Zm00001	Zm00001eb084190_P001	612	90.91	1e-88	98.9
OG0000036	Zm00014	Zm00014ba112240.1	529	96.98	1e-92	99.1
OG0000036	Zm00018	Zm00018ab086270_P001	561	91.53	1e-77	99.4
OG0000036	Zm00019	Zm00019ab081500_P001	561	99.17	1e-84	96.4
OG0000036	Zm00019	Zm00019ab422080_P001	561	95.28	1e-68	99
OG0000036	Zm00020	Zm00020ab084930_P001	612	96.26	1e-100	95.9
OG0000036	Zm00021	Zm00021ab084130_P001	612	90.81	1e-83	97.6
OG0000036	Zm00022	Zm00022ab084610_P001	561	96.51	1e-101	99.2
OG0000036	Zm00023	Zm00023ab085840_P001	612	86.5	1e-72	99.1
OG0000036	Zm00024	Zm00024ab085260_P001	651	95.09	1e-93	97.3
OG0000036	Zm00025	Zm00025ab086190_P001	561	98.73	1e-90	98.9
OG0000036	Zm00026	Zm00026ab084190_P001	559	98.36	1e-100	95.5
OG0000036	Zm00026	Zm00026ab084200_P001	485	45.13	1e-54	67.3
OG0000036	Zm00027	Zm00027ab084330_P001	561	91.01	1e-66	96.5
OG0000036	Zm00028	Zm00028ab085210_P001	651	85.47	1e-85	99.2
OG0000036	Zm00029	Zm00029ab085740_P001	561	86.79	1e-77	97.9
OG0000036	Zm00030	Zm00030ab083500_P001	561	96.81	1e-113	97.3
OG0000036	Zm00031	Zm00031ab087070_P001	612	97.33	1e-111	97.1
OG0000036	Zm00032	Zm00032ab086870_P001	612	85.98	1e-93	99.6
OG0000036	Zm00033	Zm00033ab088290_P001	561	94.88	1e-75	99
OG0000036	Zm00034	Zm00034ab088920_P001	561	87.84	1e-77	99.4
OG0000036	Zm00035	Zm00035ab086440_P001	561	85.06	1e-84	97.5
OG0000036	Zm00036	Zm00036ab086590_P001	561	95.36	1e-110	99.9
OG0000036	Zm00037	Zm00037ab084550_P001	612	90	1e-93	95.1
OG0000036	Zm00038	Zm00038ab085890_P001	612	90.54	1e-95	97.1
OG0000036	Zm00039	Zm00039ab084510_P001	561	98.16	1e-110	99.6
OG0000036	Zm00040	Zm00040ab089950_P001	561	94.3	1e-94	96
OG0000036	Zm00041	Zm00041ab086130_P001	561	93.93	1e-98	97.8
OG0000036	Zm00042	Zm00042ab085090_P001	612	91.86	1e-65	96.9
OG0000037	Zm00001	Zm00001eb114290_P001	523	87.99	1e-81	99.4
OG0000037	Zm00014	Zm00014ba141450.1	420	98.78	1e-98	97.1
OG0000037	Zm00018	Zm00018ab117180_P001	523	97.97	1e-99	96.2
OG0000037	Zm00019	Zm00019ab110820_P001	523	92.86	1e-71	99.3
OG0000037	Zm00020	Zm00020ab114950_P001	525	94.02	1e-67	98.9
OG0000037	Zm00021	Zm00021ab114660_P001	524	97.91	1e-91	96.1
OG0000037	Zm00022	Zm00022ab115460_P001	523	87.79	1e-66	97.5
OG0000037	Zm00022	Zm00022ab464320_P001	522	91.55	1e-104	95.7
OG0000037	Zm00023	Zm00023ab117210_P001	523	88.7	1e-68	95.3
OG0000037	Zm00024	Zm00024ab115950_P002	522	85.3	1e-102	99.4
OG0000037	Zm00025	Zm00025ab117710_P001	522	99.2	1e-80	97.5
OG0000037	Zm00026	Zm00026ab113840_P001	523	97.41	1e-98	97.8
OG0000037	Zm00027	Zm00027ab114990_P001	522	92.49	1e-62	96.6
OG0000037	Zm00028	Zm00028ab116570_P001	522	92.91	1e-108	95.3
OG0000037	Zm00029	Zm00029ab117610_P001	523	92.77	1e-69	96.5
OG0000037	Zm00030	Zm00030ab114330_P001	522	87.21	1e-70	98.9
OG0000037	Zm00031	Zm00031ab118220_P001	523	94.53	1e-77	99.3
OG0000037	Zm00032	Zm00032ab117460_P001	523	96.54	1e-94	95.7
OG0000037	Zm00033	Zm00033ab120170_P001	523	86.36	1e-87	96.9
OG0000037	Zm00034	Zm00034ab121270_P001	532	96.48	1e-68	95.3
OG0000037	Zm00035	Zm00035ab117320_P001	523	95.62	1e-88	96.4
OG0000037	Zm00036	Zm00036ab117410_P001	522	91.32	1e-72	97.5
OG0000037	Zm00037	Zm00037ab114150_P001	522	95.27	1e-105	96.9
OG0000037	Zm00037	Zm00037ab114170_P001	527	94.36	1e-67	96
OG0000037	Zm00038	Zm00038ab116560_P001	523	89.06	1e-66	95.8
OG0000037	Zm00039	Zm00039ab114880_P001	520	85.08	1e-65	97
OG0000037	Zm00040	Zm00040ab121520_P001	320	62.82	1e-55	66.9
OG0000037	Zm00041	Zm00041ab117850_P002	519	88.58	1e-62	99.8
OG0000037	Zm00042	Zm00042ab117070_P001	523	95.89	1e-108	96.3
OG0000038	Zm00001	Zm00001eb159000_P005	538	91.19	1e-113	99.1
OG0000038	Zm00014	Zm00014ba186200.1	520	95.21	1e-77	97.4
OG0000038	Zm00014	Zm00014ba186200.2	520	94.39	1e-70	98.5
OG0000038	Zm00014	Zm00014ba186200.3	520	88.35	1e-107	99.9
OG0000038	Zm00018	Zm00018ab164310_P001	512	92.45	1e-65	99.2
OG0000038	Zm00019	Zm00019ab149710_P001	516	86.28	1e-66	99
OG0000038	Zm00020	Zm00020ab160770_P001	515	91.48	1e-86	95.7
OG0000038	Zm00021	Zm00021ab161050_P001	513	92.03	1e-64	98.2
OG0000038	Zm00022	Zm00022ab160570_P001	513	96.9	1e-81	99.6
OG0000038	Zm00023	Zm00023ab163240_P001	513	96.9	1e-86	98
OG0000038	Zm00024	Zm00024ab161790_P001	513	94.52	1e-88	99.2
OG0000038	Zm00025	Zm00025ab164810_P001	513	95.45	1e-83	99.7
OG0000038	Zm00026	Zm00026ab160010_P001	512	90.39	1e-62	99.5
OG0000038	Zm00027	Zm00027ab161120_P001	512	92.64	1e-104	95.6
OG0000038	Zm00028	Zm00028ab163560_P001	551	91.92	1e-83	99.7
OG0000038	Zm00029	Zm00029ab164720_P003	512	99.36	1e-96	98.2
OG0000038	Zm00030	Zm00030ab159130_P003	512	91.71	1e-79	95.6
OG0000038	Zm00031	Zm00031ab164890_P001	512	89.63	1e-96	95.1
OG0000038	Zm00032	Zm00032ab163570_P001	513	88.52	1e-91	97
OG0000038	Zm00033	Zm00033ab168580_P001	538	99.55	1e-100	98.4
OG0000038	Zm00034	Zm00034ab168890_P002	513	85.11	1e-110	97.7
OG0000038	Zm00035	Zm00035ab164100_P001	512	97.74	1e-104	98.2
OG0000038	Zm00036	Zm00036ab163200_P001	481	95.29	1e-78	96.5
OG0000038	Zm00037	Zm00037ab159870_P001	513	86.61	1e-103	98.8
OG0000038	Zm00038	Zm00038ab162230_P001	517	96.09	1e-84	98.2
OG0000038	Zm00039	Zm00039ab160850_P001	538	94.41	1e-76	96.1
OG0000038	Zm00040	Zm00040ab169380_P001	577	99.41	1e-99	98.1
OG0000038	Zm00041	Zm00041ab165570_P001	513	97.44	1e-117	98.1
OG0000038	Zm00042	Zm00042ab164230_P001	513	97.1	1e-91	98.8
OG0000039	Zm00001	Zm00001eb222540_P001	509	95.32	1e-97	95.7
OG0000039	Zm00014	Zm00014ba249100.1	509	85.33	1e-64	98.7
OG0000039	Zm00018	Zm00018ab231330_P001	509	99.22	1e-117	99.9
OG0000039	Zm00019	Zm00019ab212360_P001	509	99.33	1e-62	95.7
OG0000039	Zm00020	Zm00020ab225370_P001	512	98.33	1e-99	98.4
OG0000039	Zm00021	Zm00021ab225420_P001	509	93.85	1e-63	98
OG0000039	Zm00022	Zm00022ab224970_P001	509	85.38	1e-97	99.1
OG0000039	Zm00022	Zm00022ab225650_P001	509	93.82	1e-108	96
OG0000039	Zm00023	Zm00023ab228620_P001	512	94.92	1e-61	96.4
OG0000039	Zm00024	Zm00024ab225870_P001	512	88.53	1e-83	95
OG0000039	Zm00025	Zm00025ab231000_P001	509	96.6	1e-75	95.8
OG0000039	Zm00026	Zm00026ab225150_P001	512	96.39	1e-91	97.8
OG0000039	Zm00027	Zm00027ab226650_P001	509	89.42	1e-71	97.7
OG0000039	Zm00028	Zm00028ab228830_P001	509	86.13	1e-65	99
OG0000039	Zm00029	Zm00029ab230310_P001	509	92.09	1e-70	95.5
OG0000039	Zm00030	Zm00030ab223760_P001	512	99.77	1e-71	95.1
OG0000039	Zm00031	Zm00031ab231720_P001	512	92.87	1e-66	98.5
OG0000039	Zm00032	Zm00032ab229930_P001	512	92.63	1e-85	99.5
OG0000039	Zm00033	Zm00033ab235270_P001	509	90.97	1e-118	98.1
OG0000039	Zm00034	Zm00034ab236230_P001	509	87.57	1e-103	97.4
OG0000039	Zm00034	Zm00034ab471380_P001	308	49.81	1e-14	50.5
OG0000039	Zm00035	Zm00035ab229720_P001	512	86.33	1e-60	96.7
OG0000039	Zm00036	Zm00036ab227950_P001	509	99.11	1e-82	98.6
OG0000039	Zm00037	Zm00037ab224700_P001	509	89.78	1e-87	99.5
OG0000039	Zm00038	Zm00038ab226720_P001	509	98.42	1e-93	98.4
OG0000039	Zm00039	Zm00039ab227340_P001	509	87.99	1e-104	97.6
OG0000039	Zm00040	Zm00040ab237320_P001	509	95.88	1e-100	95.9
OG0000039	Zm00041	Zm00041ab231470_P001	509	97.78	1e-70	98.2
OG0000039	Zm00042	Zm00042ab231900_P001	509	98.35	1e-111	99.2
OG0000040	Zm00001	Zm00001eb003240_P001	535	89.23	1e-86	97.3
OG0000040	Zm00001	Zm00001eb003300_P001	432	65.16	1e-06	60
OG0000040	Zm00014	Zm00014ba003590.1	537	95.69	1e-113	97.3
OG0000040	Zm00018	Zm00018ab003580_P001	536	88.63	1e-82	99.7
OG0000040	Zm00019	Zm00019ab003860_P001	537	93.23	1e-65	96.5
OG0000040	Zm00020	Zm00020ab003600_P001	536	90.03	1e-67	97.3
OG0000040	Zm00021	Zm00021ab003560_P001	536	94.91	1e-75	98.4
OG0000040	Zm00022	Zm00022ab003600_P001	537	97.86	1e-69	99.1
OG0000040	Zm00023	Zm00023ab004050_P001	536	87.98	1e-67	95.4
OG0000040	Zm00024	Zm00024ab003560_P001	536	98.87	1e-85	98
OG0000040	Zm00025	Zm00025ab003880_P001	537	89.62	1e-69	99.9
OG0000040	Zm00026	Zm00026ab003430_P001	538	87.18	1e-98	96.7
OG0000040	Zm00027	Zm00027ab003580_P001	536	93.47	1e-87	99.5
OG0000040	Zm00028	Zm00028ab003480_P001	537	91.34	1e-117	97.5
OG0000040	Zm00029	Zm00029ab003720_P001	537	90.54	1e-111	96
OG0000040	Zm00030	Zm00030ab003830_P001	536	90.98	1e-88	97.2
OG0000040	Zm00031	Zm00031ab003620_P001	538	96.87	1e-65	96.4
OG0000040	Zm00032	Zm00032ab003670_P001	538	97.3	1e-72	98
OG0000040	Zm00033	Zm00033ab003810_P001	536	92.56	1e-74	97.4
OG0000040	Zm00034	Zm00034ab003690_P001	537	93.62	1e-78	96.1
OG0000040	Zm00035	Zm00035ab003610_P001	536	95.35	1e-94	96.9
OG0000040	Zm00036	Zm00036ab003680_P001	535	90.17	1e-66	96.6
OG0000040	Zm00037	Zm00037ab003530_P001	538	92.95	1e-104	99.5
OG0000040	Zm00038	Zm00038ab003690_P001	536	88.7	1e-109	97.1
OG0000040	Zm00039	Zm00039ab003590_P001	535	89.55	1e-88	95.5
OG0000040	Zm00040	Zm00040ab003750_P001	536	89.23	1e-71	96.3
OG0000040	Zm00041	Zm00041ab003910_P001	537	85.93	1e-104	96.7
OG0000040	Zm00042	Zm00042ab003840_P001	536	96.55	1e-105	96.1
OG0000041	Zm00001	Zm00001eb048540_P001	548	88.12	1e-90	95
OG0000041	Zm00014	Zm00014ba047800.1	398	60.43	1e-14	57.5
OG0000041	Zm00018	Zm00018ab051170_P001	548	92.32	1e-70	99.4
OG0000041	Zm00019	Zm00019ab047480_P001	548	93.62	1e-89	95.6
OG0000041	Zm00020	Zm00020ab049200_P001	548	91.78	1e-81	97.5
OG0000041	Zm00021	Zm00021ab049160_P001	548	96.35	1e-109	95.3
OG0000041	Zm00022	Zm00022ab049300_P001	548	86.45	1e-85	97.5
OG0000041	Zm00022	Zm00022ab450610_P001	548	93.7	1e-106	97.5
OG0000041	Zm00023	Zm00023ab050600_P001	548	85.83	1e-73	99
OG0000041	Zm00024	Zm00024ab049370_P001	548	91.87	1e-102	95.8
OG0000041	Zm00025	Zm00025ab050480_P001	548	85.09	1e-83	99.5
OG0000041	Zm00026	Zm00026ab048690_P001	548	92.22	1e-66	96.2
OG0000041	Zm00027	Zm00027ab048780_P001	548	95.44	1e-114	96.1
OG0000041	Zm00028	Zm00028ab049290_P002	548	97.1	1e-115	98.6
OG0000041	Zm00029	Zm00029ab050330_P001	548	87.02	1e-82	98.3
OG0000041	Zm00030	Zm00030ab048700_P001	548	90.41	1e-79	96.3
OG0000041	Zm00031	Zm00031ab050550_P001	548	90.73	1e-74	97.3
OG0000041	Zm00032	Zm00032ab050870_P001	548	95.37	1e-66	97.1
OG0000041	Zm00033	Zm00033ab051290_P001	548	90.44	1e-118	98.4
OG0000041	Zm00034	Zm00034ab051660_P001	548	86.66	1e-111	98.1
OG0000041	Zm00035	Zm00035ab050120_P001	548	93.68	1e-65	98.6
OG0000041	Zm00036	Zm00036ab050170_P001	548	93.98	1e-110	95.8
OG0000041	Zm00037	Zm00037ab048740_P001	548	88.3	1e-65	98.6
OG0000041	Zm00038	Zm00038ab050050_P001	548	94.62	1e-74	98.2
OG0000041	Zm00039	Zm00039ab049140_P001	548	88.59	1e-102	97.2
OG0000041	Zm00040	Zm00040ab051540_P001	548	97.81	1e-114	95.7
OG0000041	Zm00041	Zm00041ab050200_P001	548	98.71	1e-100	96.7
OG0000041	Zm00042	Zm00042ab049940_P001	548	87.14	1e-105	97.8
OG0000042	Zm00001	Zm00001eb056850_P001	594	91.43	1e-75	95.7
OG0000042	Zm00001	Zm00001eb110390_P001	569	94.18	1e-99	96.9
OG0000042	Zm00014	Zm00014ba137740.1	569	88.29	1e-81	97.3
OG0000042	Zm00018	Zm00018ab113320_P001	569	92.55	1e-72	98.9
OG0000042	Zm00019	Zm00019ab107080_P001	569	85.16	1e-96	96.1
OG0000042	Zm00020	Zm00020ab110910_P001	569	89.71	1e-79	99.5
OG0000042	Zm00021	Zm00021ab110810_P001	569	88.59	1e-73	96.3
OG0000042	Zm00022	Zm00022ab111700_P001	569	86.98	1e-60	99.3
OG0000042	Zm00023	Zm00023ab113520_P001	569	99.65	1e-88	99.2
OG0000042	Zm00024	Zm00024ab112010_P001	569	85.36	1e-102	95.7
OG0000042	Zm00025	Zm00025ab113940_P001	569	88.49	1e-101	95.4
OG0000042	Zm00026	Zm00026ab110030_P002	569	86.06	1e-90	96.7
OG0000042	Zm00027	Zm00027ab110890_P001	569	99.37	1e-116	95.1
OG0000042	Zm00028	Zm00028ab112590_P001	569	85.38	1e-109	95.3
OG0000042	Zm00029	Zm00029ab113630_P001	569	88.01	1e-61	99.6
OG0000042	Zm00030	Zm00030ab110370_P001	569	95.5	1e-72	98.4
OG0000042	Zm00031	Zm00031ab114300_P001	569	95.57	1e-108	95.5
OG0000042	Zm00032	Zm00032ab113490_P002	569	97.36	1e-69	95.7
OG0000042	Zm00033	Zm00033ab115930_P001	569	91.98	1e-84	98.6
OG0000042	Zm00034	Zm00034ab117170_P002	569	90.2	1e-111	97.4
OG0000042	Zm00035	Zm00035ab113310_P001	569	86.76	1e-66	98
OG0000042	Zm00036	Zm00036ab113600_P001	569	93.33	1e-96	96.7
OG0000042	Zm00037	Zm00037ab110230_P001	569	87.39	1e-103	97.7
OG0000042	Zm00038	Zm00038ab112680_P001	569	91.13	1e-114	96.9
OG0000042	Zm00039	Zm00039ab111060_P001	569	89.14	1e-105	99.9
OG0000042	Zm00040	Zm00040ab117510_P002	569	91.47	1e-104	97.1
OG0000042	Zm00041	Zm00041ab113990_P001	569	89.1	1e-109	98.5
OG0000042	Zm00042	Zm00042ab113130_P001	569	94	1e-89	99.5
OG0000043	Zm00001	Zm00001eb093140_P001	514	95.71	1e-95	98.4
OG0000043	Zm00014	Zm00014ba121530.1	506	93.21	1e-113	95.1
OG0000043	Zm00018	Zm00018ab095650_P002	510	94.21	1e-87	98.5
OG0000043	Zm00019	Zm00019ab090300_P001	510	93.58	1e-109	99.5
OG0000043	Zm00019	Zm00019ab429050_P001	504	96.63	1e-117	96.4
OG0000043	Zm00020	Zm00020ab094070_P001	510	86.86	1e-81	96.7
OG0000043	Zm00021	Zm00021ab093420_P001	506	89.5	1e-77	96.3
OG0000043	Zm00022	Zm00022ab094000_P001	504	87.65	1e-89	98.2
OG0000043	Zm00023	Zm00023ab096290_P001	506	96.46	1e-105	98.9
OG0000043	Zm00024	Zm00024ab094880_P001	504	94.09	1e-97	95.4
OG0000043	Zm00025	Zm00025ab096330_P001	502	86.36	1e-62	97
OG0000043	Zm00026	Zm00026ab093550_P002	512	85.98	1e-87	98.3
OG0000043	Zm00027	Zm00027ab093890_P002	506	90.01	1e-76	96.8
OG0000043	Zm00028	Zm00028ab094680_P002	510	98.66	1e-62	99.2
OG0000043	Zm00029	Zm00029ab095970_P001	534	99.58	1e-61	99.6
OG0000043	Zm00030	Zm00030ab093100_P001	609	88.53	1e-108	99.1
OG0000043	Zm00031	Zm00031ab097140_P001	512	89.16	1e-104	97.3
OG0000043	Zm00032	Zm00032ab096550_P001	506	93.6	1e-102	98.4
OG0000043	Zm00033	Zm00033ab098090_P003	510	89.97	1e-97	98.5
OG0000043	Zm00034	Zm00034ab099180_P001	514	98.44	1e-100	95.6
[truncated: 5,284 more rows]
