# Supplementary material for: Pan-genome analysis reveals structural variation- associated expression and evolutionary diversity of the ZmCYP450 gene family in maize
Source: Front Plant Sci. 2026 Jul 15;17:1874015. doi: 10.3389/fpls.2026.1874015 (PMC13430558; doi:10.3389/fpls.2026.1874015)
Supplement: Supplementary file 4 [file Table4.xlsx]

## Sheet: Sheet1
Supplementary Table S4 Biological metadata of RNA-seq samples
Maize Cultivar	Organism Part	Growth Age /Day	Biological Replicate Number	Source name
B73	ear	70	2	MN01071
B73	leaf	90	2	MN01041
B73	root	8	2	MN01011
B73	shoot	8	2	MN01021
B73	tassel	61	2	MN01061
B97	ear	62	2	MN03071
B97	leaf	75	2	MN03041
B97	root	8	2	MN03011
B97	shoot	8	2	MN03021
B97	tassel	62	2	MN03061
CML103	ear	82	2	MN04071
CML103	leaf	75	2	MN04041
CML103	root	8	2	MN04011
CML103	shoot	8	2	MN04021
CML103	tassel	82	2	MN04061
CML228	ear	82	2	MN06071
CML228	leaf	75	2	MN06041
CML228	root	8	2	MN06011
CML228	shoot	8	2	MN06021
CML228	tassel	82	2	MN06061
CML247	ear	85	2	MN07071
CML247	leaf	50	2	MN07042
CML247	root	8	2	MN07011
CML247	shoot	8	2	MN07021
CML247	tassel	85	2	MN07061
CML277	ear	91	2	MN05071
CML277	leaf	81	2	MN05041
CML277	root	8	2	MN05011
CML277	shoot	8	2	MN05021
CML277	tassel	91	2	MN05061
CML322	ear	82	2	MN08071
CML322	leaf	75	2	MN08041
CML322	root	8	2	MN08011
CML322	shoot	8	2	MN08021
CML322	tassel	82	2	MN08061
CML333	ear	82	2	MN09071
CML333	leaf	75	2	MN09041
CML333	root	8	2	MN09011
CML333	shoot	8	2	MN09021
CML333	tassel	82	2	MN09061
CML52	ear	90	2	MN10071
CML52	leaf	75	2	MN10041
CML52	root	8	2	MN10011
CML52	shoot	8	2	MN10021
CML52	tassel	90	2	MN10062
CML69	ear	88	2	MN11071
CML69	leaf	51	2	MN11041
CML69	root	8	2	MN11011
CML69	shoot	8	2	MN11021
CML69	tassel	88	2	MN11061
HP301	ear	68	2	MN12071
HP301	leaf	75	2	MN12041
HP301	root	8	2	MN12011
HP301	shoot	8	2	MN12021
HP301	tassel	68	2	MN12061
IL14H	ear	57	2	MN13071
IL14H	leaf	66	2	MN13041
IL14H	root	8	2	MN13011
IL14H	shoot	8	2	MN13021
IL14H	tassel	57	2	MN13061
Ki11	ear	91	2	MN14071
Ki11	leaf	75	2	MN14041
Ki11	root	8	2	MN14011
Ki11	shoot	8	2	MN14021
Ki11	tassel	81	2	MN14061
Ki3	ear	81	2	MN15071
Ki3	leaf	75	2	MN15041
Ki3	root	8	2	MN15011
Ki3	shoot	8	2	MN15021
Ki3	tassel	81	2	MN15061
Ky21	ear	81	2	MN16071
Ky21	leaf	75	2	MN16041
Ky21	root	8	2	MN16011
Ky21	shoot	8	2	MN16021
Ky21	tassel	74	2	MN16061
M162W	ear	74	2	MN17071
M162W	leaf	50	2	MN17042
M162W	root	8	2	MN17011
M162W	shoot	8	2	MN17021
M162W	tassel	81	2	MN17061
M37W	ear	74	2	MN18071
M37W	leaf	75	2	MN18041
M37W	root	8	2	MN18011
M37W	shoot	8	2	MN18021
M37W	tassel	74	2	MN18061
MO17	ear	42	2	SRR1586742
MO17	leaf	42	2	SRR1586894
MO17	root	5	2	SRR445616
MO17	shoot	5	2	SRR445617
MO17	tassel	60	2	SRR445618
Mo18w	ear	81	2	MN19071
Mo18w	leaf	75	2	MN19041
Mo18w	root	8	2	MN19011
Mo18w	shoot	8	2	MN19021
Mo18w	tassel	81	2	MN19061
Ms71	ear	61	2	MN20071
Ms71	leaf	65	2	MN20041
Ms71	root	8	2	MN20011
Ms71	shoot	8	2	MN20021
Ms71	tassel	61	2	MN20061
NC350	ear	78	2	MN21071
NC350	leaf	75	2	MN21041
NC350	root	8	2	MN21011
NC350	shoot	8	2	MN21021
NC350	tassel	78	2	MN21061
NC358	ear	68	2	MN22071
NC358	leaf	75	2	MN22041
NC358	root	8	2	MN22011
NC358	shoot	8	2	MN22021
NC358	tassel	68	2	MN22061
Oh43	ear	54	2	MN23071
Oh43	leaf	63	2	MN23041
Oh43	root	8	2	MN23012
Oh43	shoot	8	2	MN23021
Oh43	tassel	54	2	MN23061
Oh7b	ear	68	2	MN24071
Oh7b	leaf	51	2	MN24042
Oh7b	root	8	2	MN24011
Oh7b	shoot	8	2	MN24021
Oh7b	tassel	68	2	MN24061
P39	ear	51	2	MN25071
P39	leaf	65	2	MN25041
P39	root	8	2	MN25011
P39	shoot	8	2	MN25021
P39	tassel	51	2	MN25061
Tx303	ear	78	2	MN26071
Tx303	leaf	75	2	MN26041
Tx303	root	8	2	MN26011
Tx303	shoot	8	2	MN26021
Tx303	tassel	78	2	MN26061
Tzi8	ear	82	2	MN27071
Tzi8	leaf	75	2	MN27041
Tzi8	root	8	2	MN27011
Tzi8	shoot	8	2	MN27021
Tzi8	tassel	82	2	MN27061
