# Supplementary material for: Pan-genome analysis reveals structural variation- associated expression and evolutionary diversity of the ZmCYP450 gene family in maize
Source: Front Plant Sci. 2026 Jul 15;17:1874015. doi: 10.3389/fpls.2026.1874015 (PMC13430558; doi:10.3389/fpls.2026.1874015)
Supplement: Supplementary file 5 [file Table5.xlsx]

## Sheet: Sheet1
Supplementary Table S5 Genomic profiles of PAV-mediated gene deletion
Orthogroups	B73 Reference Gene ID	Chr	Gene Start	Gene End	Variant Genotype	SV Type	SV Length (bp)	Reference Locus (SV Region)	Pan-genomic Categorization (Functional Impact)
OG0000254	Zm00001eb052660	chr1	265446771	265449200	CML228	DEL	649	chr1:265444771-265451200	5' Upstream/Exonic major variation block (Natural Knockout)
OG0000266	Zm00001eb402920	chr9	158598133	158603424	CML228	DEL	4510	chr9:158596133-158605424	5' Upstream/Exonic major variation block (Natural Knockout)
