# Supplementary material for: Pan-genome analysis reveals structural variation- associated expression and evolutionary diversity of the ZmCYP450 gene family in maize
Source: Front Plant Sci. 2026 Jul 15;17:1874015. doi: 10.3389/fpls.2026.1874015 (PMC13430558; doi:10.3389/fpls.2026.1874015)
Supplement: Supplementary file 6 [file Table6.xlsx]

## Sheet: Sheet1
Supplementary Table S6 Local genomic synteny and copy number variation (CNV) validation of target gene orthogroups across maize genotypes.
Orthogroups	Genotype	Plot Rank	Gene ID	Status	Pep Length(bp)	Identityto B73Target(%)
OG0000027	B73 (1 copy)	1	Zm00001eb159200	Neighbor	460	13.41
OG0000027	B73 (1 copy)	2	Zm00001eb159210	Neighbor	558	59.68
OG0000027	B73 (1 copy)	3	Zm00001eb159220	Target	521	100
OG0000027	B73 (1 copy)	4	Zm00001eb159240	Neighbor	223	13.24
OG0000027	B73 (1 copy)	5	Zm00001eb159250	Neighbor	616	50.08
OG0000027	CML228 (2 copies)	1	Zm00022ab160800	Neighbor	558	59.68
OG0000027	CML228 (2 copies)	2	Zm00022ab160810	Neighbor	280	53.74
OG0000027	CML228 (2 copies)	3	Zm00022ab160820	Target	392	80.17
OG0000027	CML228 (2 copies)	4	Zm00022ab160830	Target	521	99.23
OG0000027	CML228 (2 copies)	5	Zm00022ab160850	Neighbor	201	13.05
OG0000027	CML228 (2 copies)	6	Zm00022ab160860	Neighbor	543	56.7
OG0000005	B73 (1 copy)	1	Zm00001eb402760	Neighbor	215	13.08
OG0000005	B73 (1 copy)	2	Zm00001eb402770	Neighbor	970	12.99
OG0000005	B73 (1 copy)	3	Zm00001eb402780	Neighbor	402	15.68
OG0000005	B73 (1 copy)	4	Zm00001eb402790	Neighbor	140	10.61
OG0000005	B73 (1 copy)	5	Zm00001eb402800	Neighbor	314	13.08
OG0000005	B73 (1 copy)	6	Zm00001eb402810	Neighbor	389	15.84
OG0000005	B73 (1 copy)	7	Zm00001eb402820	Target	543	100
OG0000005	B73 (1 copy)	8	Zm00001eb402830	Neighbor	715	16.48
OG0000005	B73 (1 copy)	9	Zm00001eb402840	Neighbor	550	10.45
OG0000005	B73 (1 copy)	10	Zm00001eb402860	Neighbor	96	5.89
OG0000005	B73 (1 copy)	11	Zm00001eb402870	Neighbor	116	8.98
OG0000005	B73 (1 copy)	12	Zm00001eb402880	Neighbor	164	9.94
OG0000005	B73 (1 copy)	13	Zm00001eb402890	Neighbor	232	12.89
OG0000005	B73 (1 copy)	14	Zm00001eb402900	Neighbor	285	14.1
OG0000005	CML228 (3 copies)	1	Zm00022ab408300	Neighbor	405	15.29
OG0000005	CML228 (3 copies)	2	Zm00022ab408320	Neighbor	100	7.39
OG0000005	CML228 (3 copies)	3	Zm00022ab408330	Neighbor	56	4.57
OG0000005	CML228 (3 copies)	4	Zm00022ab408340	Neighbor	140	9.8
OG0000005	CML228 (3 copies)	5	Zm00022ab408350	Neighbor	162	9.86
OG0000005	CML228 (3 copies)	6	Zm00022ab408360	Neighbor	398	16.3
OG0000005	CML228 (3 copies)	7	Zm00022ab408380	Target	541	98.71
OG0000005	CML228 (3 copies)	8	Zm00022ab408390	Target	429	55.57
OG0000005	CML228 (3 copies)	9	Zm00022ab408400	Neighbor	182	9.43
OG0000005	CML228 (3 copies)	10	Zm00022ab408410	Target	550	50.75
OG0000005	CML228 (3 copies)	11	Zm00022ab408420	Neighbor	164	9.98
OG0000005	CML228 (3 copies)	12	Zm00022ab408430	Neighbor	234	12.94
OG0000005	CML228 (3 copies)	13	Zm00022ab408440	Neighbor	265	12.96
OG0000005	CML228 (3 copies)	14	Zm00022ab408450	Neighbor	303	12.55
OG0000005	CML228 (3 copies)	15	Zm00022ab408460	Neighbor	534	14.03
