# Supplementary material for: Pan-genome analysis reveals structural variation- associated expression and evolutionary diversity of the ZmCYP450 gene family in maize
Source: Front Plant Sci. 2026 Jul 15;17:1874015. doi: 10.3389/fpls.2026.1874015 (PMC13430558; doi:10.3389/fpls.2026.1874015)
Supplement: Supplementary file 7 [file Table7.xlsx]

## Sheet: final_kaks_results
Supplementary Table S7 Calculation of Ka/Ks ratios for 282 orthologous groups
Orthogroup	Ka	Ks	Ka/Ks	P-Value
OG0000000	0.95347	2.72971	0.349294	1.9355e-06
OG0000000	1.55004	3.89733	0.397718	6.2909e-06
OG0000000	0.0159541	0.0244773	0.651793	0.33088
OG0000000	0.95347	2.72971	0.349294	1.9355e-06
OG0000000	1.00913	3.91353	0.257857	5.13176e-08
OG0000000	0.0159541	0.0244773	0.651793	0.33088
OG0000000	0.95347	2.72971	0.349294	1.9355e-06
OG0000000	1.28117	3.87951	0.330242	4.44727e-11
OG0000000	0.0172039	0.0302104	0.56947	0.227217
OG0000000	0.954144	2.37123	0.402385	9.61055e-06
OG0000000	1.00913	3.91353	0.257857	5.13176e-08
OG0000000	0.0159541	0.0244773	0.651793	0.33088
OG0000000	0.95347	2.72971	0.349294	1.9355e-06
OG0000000	1.28117	3.87951	0.330242	4.44727e-11
OG0000000	0.0159541	0.0244773	0.651793	0.33088
OG0000000	0.95347	2.72971	0.349294	1.9355e-06
OG0000000	1.28117	3.87951	0.330242	4.44727e-11
OG0000000	NA	NA	NA	NA
OG0000000	0.95347	2.72971	0.349294	1.9355e-06
OG0000000	1.28117	3.87951	0.330242	4.44727e-11
OG0000000	0.0159541	0.0244773	0.651793	0.33088
OG0000000	0.95347	2.72971	0.349294	1.9355e-06
OG0000000	1.28117	3.87951	0.330242	4.44727e-11
OG0000000	NA	NA	NA	NA
OG0000000	0.95347	2.72971	0.349294	1.9355e-06
OG0000000	1.28117	3.87951	0.330242	4.44727e-11
OG0000000	0.0159541	0.0244773	0.651793	0.33088
OG0000000	0.95347	2.72971	0.349294	1.9355e-06
OG0000000	1.28117	3.87951	0.330242	4.44727e-11
OG0000000	0.0173409	0.0241236	0.718837	0.533213
OG0000000	0.955944	2.46854	0.387252	6.63657e-06
OG0000000	1.28117	3.87951	0.330242	4.44727e-11
OG0000000	0.00124669	NA	NA	NA
OG0000000	0.954144	2.37123	0.402385	9.61055e-06
OG0000000	1.01143	3.9133	0.258459	5.11116e-08
OG0000000	NA	NA	NA	NA
OG0000000	0.95347	2.72971	0.349294	1.9355e-06
OG0000000	1.28478	3.88049	0.331087	4.50682e-11
OG0000000	0.0172039	0.0302104	0.56947	0.227217
OG0000000	0.954144	2.37123	0.402385	9.61055e-06
OG0000000	1.00913	3.91353	0.257857	5.13176e-08
OG0000000	0.0159541	0.0244773	0.651793	0.33088
OG0000000	1.28117	3.87951	0.330242	4.44727e-11
OG0000000	0.0172039	0.0302104	0.56947	0.227217
OG0000000	0.954144	2.37123	0.402385	9.61055e-06
OG0000000	1.00913	3.91353	0.257857	5.13176e-08
OG0000000	0.0173409	0.0241236	0.718837	0.533213
OG0000000	0.955944	2.46854	0.387252	6.63657e-06
OG0000000	1.28117	3.87951	0.330242	4.44727e-11
OG0000000	1.41835	3.84356	0.369021	1.17419e-11
OG0000000	0.0259027	0.0841497	0.307817	0.00241407
OG0000000	1.38501	3.84721	0.360005	1.55651e-10
OG0000000	NA	NA	NA	NA
OG0000000	0.95347	2.72971	0.349294	1.9355e-06
OG0000000	1.28117	3.87951	0.330242	4.44727e-11
OG0000000	NA	NA	NA	NA
OG0000000	0.95347	2.72971	0.349294	1.9355e-06
OG0000000	1.28745	3.88554	0.331343	1.73675e-10
OG0000000	0.0159541	0.0244773	0.651793	0.33088
OG0000000	0.95347	2.72971	0.349294	1.9355e-06
OG0000000	1.28117	3.87951	0.330242	4.44727e-11
OG0000000	NA	NA	NA	NA
OG0000000	0.95347	2.72971	0.349294	1.9355e-06
OG0000000	1.28117	3.87951	0.330242	4.44727e-11
OG0000000	0.0159541	0.0244773	0.651793	0.33088
OG0000000	0.95347	2.72971	0.349294	1.9355e-06
OG0000000	1.28117	3.87951	0.330242	4.44727e-11
OG0000000	0.0159541	0.0244773	0.651793	0.33088
OG0000000	0.95347	2.72971	0.349294	1.9355e-06
OG0000000	1.00913	3.91353	0.257857	5.13176e-08
OG0000000	0.0159541	0.0244773	0.651793	0.33088
OG0000000	0.954144	2.37123	0.402385	9.61055e-06
OG0000000	1.01143	3.9133	0.258459	5.11116e-08
OG0000000	NA	NA	NA	NA
OG0000000	0.95347	2.72971	0.349294	1.9355e-06
OG0000000	1.28745	3.88554	0.331343	1.73675e-10
OG0000000	0.0159541	0.0244773	0.651793	0.33088
OG0000000	0.95347	2.72971	0.349294	1.9355e-06
OG0000000	1.28117	3.87951	0.330242	4.44727e-11
OG0000000	1.70654	3.55288	0.480326	0.0111505
OG0000000	0.937487	3.93734	0.238102	2.27424e-07
OG0000000	NA	NA	NA	NA
OG0000000	0.975654	3.85834	0.252869	2.49261e-09
OG0000000	0.937487	3.93734	0.238102	2.27424e-07
OG0000000	NA	NA	NA	NA
OG0000000	1.27131	3.87044	0.328468	1.60513e-09
OG0000000	0.95287	2.49094	0.382535	3.89294e-06
OG0000000	0.00627404	0.00565723	1.10903	0.700588
OG0000000	0.975654	3.85834	0.252869	2.49261e-09
OG0000000	0.937487	3.93734	0.238102	2.27424e-07
OG0000000	NA	NA	NA	NA
OG0000000	1.27131	3.87044	0.328468	1.60513e-09
OG0000000	0.937487	3.93734	0.238102	2.27424e-07
OG0000000	NA	NA	NA	NA
OG0000000	1.27131	3.87044	0.328468	1.60513e-09
OG0000000	0.95347	2.72971	0.349294	1.9355e-06
OG0000000	NA	NA	NA	NA
OG0000000	1.27131	3.87044	0.328468	1.60513e-09
OG0000000	0.937487	3.93734	0.238102	2.27424e-07
OG0000000	NA	NA	NA	NA
OG0000000	1.27131	3.87044	0.328468	1.60513e-09
OG0000000	0.95347	2.72971	0.349294	1.9355e-06
OG0000000	NA	NA	NA	NA
OG0000000	1.27131	3.87044	0.328468	1.60513e-09
OG0000000	0.937487	3.93734	0.238102	2.27424e-07
OG0000000	NA	NA	NA	NA
OG0000000	1.27131	3.87044	0.328468	1.60513e-09
OG0000000	0.942588	3.7541	0.251082	3.62162e-07
OG0000000	0.00246788	NA	NA	NA
OG0000000	1.27131	3.87044	0.328468	1.60513e-09
OG0000000	0.957618	2.74162	0.349289	1.8808e-06
OG0000000	0.00627404	0.00565723	1.10903	0.700588
OG0000000	0.980703	3.85946	0.254104	5.90572e-08
OG0000000	0.95347	2.72971	0.349294	1.9355e-06
OG0000000	NA	NA	NA	NA
OG0000000	1.27729	3.87073	0.329987	4.76284e-09
OG0000000	0.95287	2.49094	0.382535	3.89294e-06
OG0000000	0.00627404	0.00565723	1.10903	0.700588
OG0000000	0.975654	3.85834	0.252869	2.49261e-09
OG0000000	0.937487	3.93734	0.238102	2.27424e-07
OG0000000	1.27131	3.87044	0.328468	1.60513e-09
OG0000000	0.95287	2.49094	0.382535	3.89294e-06
OG0000000	0.00627404	0.00565723	1.10903	0.700588
OG0000000	0.975654	3.85834	0.252869	2.49261e-09
OG0000000	0.942588	3.7541	0.251082	3.62162e-07
OG0000000	0.00246788	NA	NA	NA
OG0000000	1.27131	3.87044	0.328468	1.60513e-09
OG0000000	1.43141	3.8465	0.372133	3.68261e-08
OG0000000	0.947732	5.9175	0.160157	1.33531e-07
OG0000000	1.59292	3.84839	0.41392	7.8656e-06
OG0000000	0.95347	2.72971	0.349294	1.9355e-06
OG0000000	NA	NA	NA	NA
OG0000000	1.27131	3.87044	0.328468	1.60513e-09
OG0000000	0.95347	2.72971	0.349294	1.9355e-06
OG0000000	NA	NA	NA	NA
OG0000000	1.27696	3.87611	0.329444	1.73378e-09
OG0000000	0.937487	3.93734	0.238102	2.27424e-07
OG0000000	NA	NA	NA	NA
OG0000000	1.27131	3.87044	0.328468	1.60513e-09
OG0000000	0.95347	2.72971	0.349294	1.9355e-06
OG0000000	NA	NA	NA	NA
OG0000000	1.27131	3.87044	0.328468	1.60513e-09
OG0000000	0.937487	3.93734	0.238102	2.27424e-07
OG0000000	NA	NA	NA	NA
OG0000000	1.27131	3.87044	0.328468	1.60513e-09
OG0000000	0.937487	3.93734	0.238102	2.27424e-07
OG0000000	NA	NA	NA	NA
OG0000000	0.975654	3.85834	0.252869	2.49261e-09
OG0000000	0.937487	3.93734	0.238102	2.27424e-07
OG0000000	0.00627404	0.00565723	1.10903	0.700588
OG0000000	0.980703	3.85946	0.254104	5.90572e-08
OG0000000	0.95347	2.72971	0.349294	1.9355e-06
OG0000000	NA	NA	NA	NA
OG0000000	1.27696	3.87611	0.329444	1.73378e-09
OG0000000	0.937487	3.93734	0.238102	2.27424e-07
OG0000000	NA	NA	NA	NA
OG0000000	1.27131	3.87044	0.328468	1.60513e-09
OG0000000	1.47656	3.87693	0.380857	3.45702e-07
OG0000000	1.70654	3.55288	0.480326	0.0111505
OG0000000	1.24583	3.88541	0.320643	1.19157e-12
OG0000000	1.47656	3.87693	0.380857	3.45702e-07
OG0000000	1.70654	3.55288	0.480326	0.0111505
OG0000000	1.39793	3.89755	0.358669	3.09599e-07
OG0000000	1.46781	3.88275	0.378034	6.20824e-07
OG0000000	1.7348	3.95911	0.438181	0.00653395
OG0000000	1.24583	3.88541	0.320643	1.19157e-12
OG0000000	1.47656	3.87693	0.380857	3.45702e-07
OG0000000	1.70654	3.55288	0.480326	0.0111505
OG0000000	1.39793	3.89755	0.358669	3.09599e-07
OG0000000	1.47656	3.87693	0.380857	3.45702e-07
OG0000000	1.70654	3.55288	0.480326	0.0111505
OG0000000	1.39793	3.89755	0.358669	3.09599e-07
OG0000000	1.55004	3.89733	0.397718	6.2909e-06
OG0000000	1.70654	3.55288	0.480326	0.0111505
OG0000000	1.39793	3.89755	0.358669	3.09599e-07
OG0000000	1.47656	3.87693	0.380857	3.45702e-07
OG0000000	1.70654	3.55288	0.480326	0.0111505
OG0000000	1.39793	3.89755	0.358669	3.09599e-07
OG0000000	1.55004	3.89733	0.397718	6.2909e-06
OG0000000	1.70654	3.55288	0.480326	0.0111505
OG0000000	1.39793	3.89755	0.358669	3.09599e-07
OG0000000	1.47656	3.87693	0.380857	3.45702e-07
OG0000000	1.70654	3.55288	0.480326	0.0111505
OG0000000	1.39793	3.89755	0.358669	3.09599e-07
OG0000000	1.46533	3.87767	0.377889	3.60125e-07
OG0000000	1.70833	4.18311	0.408388	0.00847752
OG0000000	1.39793	3.89755	0.358669	3.09599e-07
OG0000000	1.54764	3.8958	0.39726	6.24873e-06
OG0000000	1.7348	3.95911	0.438181	0.00653395
OG0000000	1.23985	3.88675	0.318993	4.12518e-14
OG0000000	1.55004	3.89733	0.397718	6.2909e-06
OG0000000	1.70654	3.55288	0.480326	0.0111505
OG0000000	1.40815	3.89543	0.361489	7.4862e-07
OG0000000	1.46781	3.88275	0.378034	6.20824e-07
OG0000000	1.7348	3.95911	0.438181	0.00653395
OG0000000	1.24583	3.88541	0.320643	1.19157e-12
OG0000000	1.47656	3.87693	0.380857	3.45702e-07
OG0000000	1.39793	3.89755	0.358669	3.09599e-07
OG0000000	1.46781	3.88275	0.378034	6.20824e-07
OG0000000	1.7348	3.95911	0.438181	0.00653395
OG0000000	1.24583	3.88541	0.320643	1.19157e-12
OG0000000	1.46533	3.87767	0.377889	3.60125e-07
OG0000000	1.70833	4.18311	0.408388	0.00847752
OG0000000	1.39793	3.89755	0.358669	3.09599e-07
OG0000000	1.36921	3.84341	0.356249	1.1029e-08
OG0000000	1.61477	3.9509	0.408709	0.00279898
OG0000000	1.27424	3.86658	0.329552	3.83863e-05
OG0000000	1.55004	3.89733	0.397718	6.2909e-06
OG0000000	1.70654	3.55288	0.480326	0.0111505
OG0000000	1.39793	3.89755	0.358669	3.09599e-07
OG0000000	1.55004	3.89733	0.397718	6.2909e-06
OG0000000	1.70654	3.55288	0.480326	0.0111505
OG0000000	1.40234	3.90352	0.359249	8.62118e-07
OG0000000	1.47656	3.87693	0.380857	3.45702e-07
OG0000000	1.70654	3.55288	0.480326	0.0111505
OG0000000	1.39793	3.89755	0.358669	3.09599e-07
OG0000000	1.55004	3.89733	0.397718	6.2909e-06
OG0000000	1.70654	3.55288	0.480326	0.0111505
OG0000000	1.39793	3.89755	0.358669	3.09599e-07
OG0000000	1.47656	3.87693	0.380857	3.45702e-07
OG0000000	1.70654	3.55288	0.480326	0.0111505
OG0000000	1.39793	3.89755	0.358669	3.09599e-07
OG0000000	1.47656	3.87693	0.380857	3.45702e-07
OG0000000	1.70654	3.55288	0.480326	0.0111505
OG0000000	1.24583	3.88541	0.320643	1.19157e-12
OG0000000	1.47656	3.87693	0.380857	3.45702e-07
OG0000000	1.7348	3.95911	0.438181	0.00653395
OG0000000	1.23985	3.88675	0.318993	4.12518e-14
OG0000000	1.55004	3.89733	0.397718	6.2909e-06
OG0000000	1.70654	3.55288	0.480326	0.0111505
OG0000000	1.40234	3.90352	0.359249	8.62118e-07
OG0000000	1.47656	3.87693	0.380857	3.45702e-07
OG0000000	1.70654	3.55288	0.480326	0.0111505
OG0000000	1.39793	3.89755	0.358669	3.09599e-07
OG0000000	0.937487	3.93734	0.238102	2.27424e-07
OG0000000	0.988249	3.89635	0.253634	4.31168e-08
OG0000000	NA	NA	NA	NA
OG0000000	0.937487	3.93734	0.238102	2.27424e-07
OG0000000	1.30648	3.86534	0.337998	9.99904e-11
OG0000000	0.00123448	0.0060054	0.205561	0.283736
OG0000000	0.938015	2.88749	0.324855	1.33308e-06
OG0000000	0.988249	3.89635	0.253634	4.31168e-08
OG0000000	NA	NA	NA	NA
OG0000000	0.937487	3.93734	0.238102	2.27424e-07
OG0000000	1.30648	3.86534	0.337998	9.99904e-11
OG0000000	NA	NA	NA	NA
OG0000000	0.937487	3.93734	0.238102	2.27424e-07
OG0000000	1.30648	3.86534	0.337998	9.99904e-11
OG0000000	0.0159541	0.0244773	0.651793	0.33088
OG0000000	0.937487	3.93734	0.238102	2.27424e-07
OG0000000	1.30648	3.86534	0.337998	9.99904e-11
OG0000000	NA	NA	NA	NA
OG0000000	0.937487	3.93734	0.238102	2.27424e-07
OG0000000	1.30648	3.86534	0.337998	9.99904e-11
OG0000000	0.0159541	0.0244773	0.651793	0.33088
OG0000000	0.937487	3.93734	0.238102	2.27424e-07
OG0000000	1.30648	3.86534	0.337998	9.99904e-11
OG0000000	NA	NA	NA	NA
OG0000000	0.937487	3.93734	0.238102	2.27424e-07
OG0000000	1.30648	3.86534	0.337998	9.99904e-11
OG0000000	0.00123258	NA	NA	NA
OG0000000	0.94012	3.06755	0.306472	8.44074e-07
OG0000000	1.30648	3.86534	0.337998	9.99904e-11
OG0000000	0.0172962	0.0243269	0.710992	0.532304
OG0000000	0.938015	2.88749	0.324855	1.33308e-06
OG0000000	0.988387	3.89596	0.253695	9.54602e-09
OG0000000	0.0159541	0.0244773	0.651793	0.33088
OG0000000	0.937487	3.93734	0.238102	2.27424e-07
OG0000000	1.31052	3.86638	0.338954	1.93793e-10
OG0000000	0.00123448	0.0060054	0.205561	0.283736
OG0000000	0.938015	2.88749	0.324855	1.33308e-06
OG0000000	0.988249	3.89635	0.253634	4.31168e-08
OG0000000	NA	NA	NA	NA
OG0000000	1.30648	3.86534	0.337998	9.99904e-11
OG0000000	0.00123448	0.0060054	0.205561	0.283736
OG0000000	0.938015	2.88749	0.324855	1.33308e-06
OG0000000	0.988249	3.89635	0.253634	4.31168e-08
OG0000000	0.00123258	NA	NA	NA
OG0000000	0.94012	3.06755	0.306472	8.44074e-07
OG0000000	1.30648	3.86534	0.337998	9.99904e-11
OG0000000	1.38783	3.82777	0.362569	5.03697e-13
OG0000000	0.0121105	0.0504166	0.240209	0.00739249
OG0000000	1.36222	3.8286	0.355801	1.56958e-11
OG0000000	0.0159541	0.0244773	0.651793	0.33088
OG0000000	0.937487	3.93734	0.238102	2.27424e-07
OG0000000	1.30648	3.86534	0.337998	9.99904e-11
OG0000000	0.0159541	0.0244773	0.651793	0.33088
OG0000000	0.937487	3.93734	0.238102	2.27424e-07
OG0000000	1.31278	3.87124	0.339111	3.85472e-10
OG0000000	NA	NA	NA	NA
OG0000000	0.937487	3.93734	0.238102	2.27424e-07
OG0000000	1.30648	3.86534	0.337998	9.99904e-11
OG0000000	0.0159541	0.0244773	0.651793	0.33088
OG0000000	0.937487	3.93734	0.238102	2.27424e-07
OG0000000	1.30648	3.86534	0.337998	9.99904e-11
OG0000000	NA	NA	NA	NA
OG0000000	0.937487	3.93734	0.238102	2.27424e-07
OG0000000	1.30648	3.86534	0.337998	9.99904e-11
OG0000000	NA	NA	NA	NA
OG0000000	0.937487	3.93734	0.238102	2.27424e-07
OG0000000	0.988249	3.89635	0.253634	4.31168e-08
OG0000000	NA	NA	NA	NA
OG0000000	0.938015	2.88749	0.324855	1.33308e-06
OG0000000	0.988387	3.89596	0.253695	9.54602e-09
OG0000000	0.0159541	0.0244773	0.651793	0.33088
OG0000000	0.937487	3.93734	0.238102	2.27424e-07
OG0000000	1.31278	3.87124	0.339111	3.85472e-10
OG0000000	NA	NA	NA	NA
OG0000000	0.937487	3.93734	0.238102	2.27424e-07
OG0000000	1.30648	3.86534	0.337998	9.99904e-11
OG0000000	0.975654	3.85834	0.252869	2.49261e-09
OG0000000	0.937487	3.93734	0.238102	2.27424e-07
OG0000000	NA	NA	NA	NA
OG0000000	1.27131	3.87044	0.328468	1.60513e-09
OG0000000	0.95287	2.49094	0.382535	3.89294e-06
OG0000000	0.00627404	0.00565723	1.10903	0.700588
OG0000000	0.975654	3.85834	0.252869	2.49261e-09
OG0000000	0.937487	3.93734	0.238102	2.27424e-07
OG0000000	NA	NA	NA	NA
OG0000000	1.27131	3.87044	0.328468	1.60513e-09
OG0000000	0.937487	3.93734	0.238102	2.27424e-07
OG0000000	NA	NA	NA	NA
OG0000000	1.27131	3.87044	0.328468	1.60513e-09
OG0000000	0.95347	2.72971	0.349294	1.9355e-06
OG0000000	NA	NA	NA	NA
OG0000000	1.27131	3.87044	0.328468	1.60513e-09
OG0000000	0.937487	3.93734	0.238102	2.27424e-07
OG0000000	NA	NA	NA	NA
OG0000000	1.27131	3.87044	0.328468	1.60513e-09
OG0000000	0.95347	2.72971	0.349294	1.9355e-06
OG0000000	NA	NA	NA	NA
OG0000000	1.27131	3.87044	0.328468	1.60513e-09
OG0000000	0.937487	3.93734	0.238102	2.27424e-07
OG0000000	NA	NA	NA	NA
OG0000000	1.27131	3.87044	0.328468	1.60513e-09
OG0000000	0.942588	3.7541	0.251082	3.62162e-07
OG0000000	0.00246788	NA	NA	NA
OG0000000	1.27131	3.87044	0.328468	1.60513e-09
OG0000000	0.957618	2.74162	0.349289	1.8808e-06
OG0000000	0.00627404	0.00565723	1.10903	0.700588
OG0000000	0.980703	3.85946	0.254104	5.90572e-08
OG0000000	0.95347	2.72971	0.349294	1.9355e-06
OG0000000	NA	NA	NA	NA
OG0000000	1.27729	3.87073	0.329987	4.76284e-09
OG0000000	0.95287	2.49094	0.382535	3.89294e-06
OG0000000	0.00627404	0.00565723	1.10903	0.700588
OG0000000	0.975654	3.85834	0.252869	2.49261e-09
OG0000000	0.937487	3.93734	0.238102	2.27424e-07
OG0000000	1.27131	3.87044	0.328468	1.60513e-09
OG0000000	0.95287	2.49094	0.382535	3.89294e-06
OG0000000	0.00627404	0.00565723	1.10903	0.700588
OG0000000	0.975654	3.85834	0.252869	2.49261e-09
OG0000000	0.942588	3.7541	0.251082	3.62162e-07
OG0000000	0.00246788	NA	NA	NA
OG0000000	1.27131	3.87044	0.328468	1.60513e-09
OG0000000	1.43141	3.8465	0.372133	3.68261e-08
OG0000000	0.947732	5.9175	0.160157	1.33531e-07
OG0000000	1.59292	3.84839	0.41392	7.8656e-06
OG0000000	0.95347	2.72971	0.349294	1.9355e-06
OG0000000	NA	NA	NA	NA
OG0000000	1.27131	3.87044	0.328468	1.60513e-09
OG0000000	0.95347	2.72971	0.349294	1.9355e-06
OG0000000	NA	NA	NA	NA
OG0000000	1.27696	3.87611	0.329444	1.73378e-09
OG0000000	0.937487	3.93734	0.238102	2.27424e-07
OG0000000	NA	NA	NA	NA
OG0000000	1.27131	3.87044	0.328468	1.60513e-09
OG0000000	0.95347	2.72971	0.349294	1.9355e-06
OG0000000	NA	NA	NA	NA
OG0000000	1.27131	3.87044	0.328468	1.60513e-09
OG0000000	0.937487	3.93734	0.238102	2.27424e-07
OG0000000	NA	NA	NA	NA
OG0000000	1.27131	3.87044	0.328468	1.60513e-09
OG0000000	0.937487	3.93734	0.238102	2.27424e-07
OG0000000	NA	NA	NA	NA
OG0000000	0.975654	3.85834	0.252869	2.49261e-09
OG0000000	0.937487	3.93734	0.238102	2.27424e-07
OG0000000	0.00627404	0.00565723	1.10903	0.700588
OG0000000	0.980703	3.85946	0.254104	5.90572e-08
OG0000000	0.95347	2.72971	0.349294	1.9355e-06
OG0000000	NA	NA	NA	NA
OG0000000	1.27696	3.87611	0.329444	1.73378e-09
OG0000000	0.937487	3.93734	0.238102	2.27424e-07
OG0000000	NA	NA	NA	NA
OG0000000	1.27131	3.87044	0.328468	1.60513e-09
OG0000000	0.988249	3.89635	0.253634	4.31168e-08
OG0000000	0.975654	3.85834	0.252869	2.49261e-09
OG0000000	1.35307	3.86707	0.349895	2.0561e-11
OG0000000	0.983229	3.89838	0.252215	1.57847e-08
OG0000000	0.973885	3.85906	0.252364	4.53552e-09
OG0000000	NA	NA	NA	NA
OG0000000	0.988249	3.89635	0.253634	4.31168e-08
OG0000000	0.975654	3.85834	0.252869	2.49261e-09
OG0000000	1.35307	3.86707	0.349895	2.0561e-11
OG0000000	0.988249	3.89635	0.253634	4.31168e-08
OG0000000	0.975654	3.85834	0.252869	2.49261e-09
OG0000000	1.35307	3.86707	0.349895	2.0561e-11
OG0000000	1.00913	3.91353	0.257857	5.13176e-08
OG0000000	0.975654	3.85834	0.252869	2.49261e-09
OG0000000	1.35307	3.86707	0.349895	2.0561e-11
OG0000000	0.988249	3.89635	0.253634	4.31168e-08
OG0000000	0.975654	3.85834	0.252869	2.49261e-09
OG0000000	1.35307	3.86707	0.349895	2.0561e-11
OG0000000	1.00913	3.91353	0.257857	5.13176e-08
OG0000000	0.975654	3.85834	0.252869	2.49261e-09
OG0000000	1.35307	3.86707	0.349895	2.0561e-11
OG0000000	0.988249	3.89635	0.253634	4.31168e-08
OG0000000	0.975654	3.85834	0.252869	2.49261e-09
OG0000000	1.35307	3.86707	0.349895	2.0561e-11
OG0000000	0.982662	3.89666	0.252181	2.53886e-08
OG0000000	0.97751	3.85631	0.253483	4.06176e-09
OG0000000	1.35307	3.86707	0.349895	2.0561e-11
OG0000000	1.0127	3.91042	0.258974	4.95603e-08
OG0000000	0.973885	3.85906	0.252364	4.53552e-09
OG0000000	0.00243684	0.053584	0.045477	1.20336e-05
OG0000000	1.00913	3.91353	0.257857	5.13176e-08
OG0000000	0.975654	3.85834	0.252869	2.49261e-09
OG0000000	1.36278	3.86483	0.352611	1.9677e-11
OG0000000	0.983229	3.89838	0.252215	1.57847e-08
OG0000000	0.973885	3.85906	0.252364	4.53552e-09
OG0000000	NA	NA	NA	NA
OG0000000	0.988249	3.89635	0.253634	4.31168e-08
OG0000000	1.35307	3.86707	0.349895	2.0561e-11
OG0000000	0.983229	3.89838	0.252215	1.57847e-08
OG0000000	0.973885	3.85906	0.252364	4.53552e-09
OG0000000	NA	NA	NA	NA
OG0000000	0.982662	3.89666	0.252181	2.53886e-08
OG0000000	0.97751	3.85631	0.253483	4.06176e-09
OG0000000	1.35307	3.86707	0.349895	2.0561e-11
OG0000000	1.73913	3.78723	0.45921	1.12277e-20
OG0000000	0.985712	3.89124	0.253315	9.39868e-10
OG0000000	1.50659	3.85164	0.391154	2.66867e-06
OG0000000	1.00913	3.91353	0.257857	5.13176e-08
OG0000000	0.975654	3.85834	0.252869	2.49261e-09
OG0000000	1.35307	3.86707	0.349895	2.0561e-11
OG0000000	1.00913	3.91353	0.257857	5.13176e-08
OG0000000	0.975654	3.85834	0.252869	2.49261e-09
OG0000000	1.36051	3.87346	0.351239	8.54106e-11
OG0000000	0.988249	3.89635	0.253634	4.31168e-08
OG0000000	0.975654	3.85834	0.252869	2.49261e-09
OG0000000	1.35307	3.86707	0.349895	2.0561e-11
OG0000000	1.00913	3.91353	0.257857	5.13176e-08
OG0000000	0.975654	3.85834	0.252869	2.49261e-09
OG0000000	1.35307	3.86707	0.349895	2.0561e-11
OG0000000	0.988249	3.89635	0.253634	4.31168e-08
OG0000000	0.975654	3.85834	0.252869	2.49261e-09
OG0000000	1.35307	3.86707	0.349895	2.0561e-11
OG0000000	0.988249	3.89635	0.253634	4.31168e-08
OG0000000	0.975654	3.85834	0.252869	2.49261e-09
OG0000000	NA	NA	NA	NA
OG0000000	0.988249	3.89635	0.253634	4.31168e-08
OG0000000	0.973885	3.85906	0.252364	4.53552e-09
OG0000000	0.00243684	0.053584	0.045477	1.20336e-05
OG0000000	1.00913	3.91353	0.257857	5.13176e-08
OG0000000	0.975654	3.85834	0.252869	2.49261e-09
OG0000000	1.36051	3.87346	0.351239	8.54106e-11
OG0000000	0.988249	3.89635	0.253634	4.31168e-08
OG0000000	0.975654	3.85834	0.252869	2.49261e-09
OG0000000	1.35307	3.86707	0.349895	2.0561e-11
OG0000000	0.937487	3.93734	0.238102	2.27424e-07
OG0000000	1.30648	3.86534	0.337998	9.99904e-11
OG0000000	0.00123448	0.0060054	0.205561	0.283736
OG0000000	0.938015	2.88749	0.324855	1.33308e-06
OG0000000	0.988249	3.89635	0.253634	4.31168e-08
OG0000000	NA	NA	NA	NA
OG0000000	0.937487	3.93734	0.238102	2.27424e-07
OG0000000	1.30648	3.86534	0.337998	9.99904e-11
OG0000000	NA	NA	NA	NA
OG0000000	0.937487	3.93734	0.238102	2.27424e-07
OG0000000	1.30648	3.86534	0.337998	9.99904e-11
OG0000000	0.0159541	0.0244773	0.651793	0.33088
OG0000000	0.937487	3.93734	0.238102	2.27424e-07
OG0000000	1.30648	3.86534	0.337998	9.99904e-11
OG0000000	NA	NA	NA	NA
OG0000000	0.937487	3.93734	0.238102	2.27424e-07
OG0000000	1.30648	3.86534	0.337998	9.99904e-11
OG0000000	0.0159541	0.0244773	0.651793	0.33088
OG0000000	0.937487	3.93734	0.238102	2.27424e-07
OG0000000	1.30648	3.86534	0.337998	9.99904e-11
OG0000000	NA	NA	NA	NA
OG0000000	0.937487	3.93734	0.238102	2.27424e-07
OG0000000	1.30648	3.86534	0.337998	9.99904e-11
OG0000000	0.00123258	NA	NA	NA
OG0000000	0.94012	3.06755	0.306472	8.44074e-07
OG0000000	1.30648	3.86534	0.337998	9.99904e-11
OG0000000	0.0172962	0.0243269	0.710992	0.532304
OG0000000	0.938015	2.88749	0.324855	1.33308e-06
OG0000000	0.988387	3.89596	0.253695	9.54602e-09
OG0000000	0.0159541	0.0244773	0.651793	0.33088
OG0000000	0.937487	3.93734	0.238102	2.27424e-07
OG0000000	1.31052	3.86638	0.338954	1.93793e-10
OG0000000	0.00123448	0.0060054	0.205561	0.283736
OG0000000	0.938015	2.88749	0.324855	1.33308e-06
OG0000000	0.988249	3.89635	0.253634	4.31168e-08
OG0000000	NA	NA	NA	NA
OG0000000	1.30648	3.86534	0.337998	9.99904e-11
OG0000000	0.00123448	0.0060054	0.205561	0.283736
OG0000000	0.938015	2.88749	0.324855	1.33308e-06
OG0000000	0.988249	3.89635	0.253634	4.31168e-08
OG0000000	0.00123258	NA	NA	NA
OG0000000	0.94012	3.06755	0.306472	8.44074e-07
OG0000000	1.30648	3.86534	0.337998	9.99904e-11
OG0000000	1.38783	3.82777	0.362569	5.03697e-13
OG0000000	0.0121105	0.0504166	0.240209	0.00739249
OG0000000	1.36222	3.8286	0.355801	1.56958e-11
OG0000000	0.0159541	0.0244773	0.651793	0.33088
OG0000000	0.937487	3.93734	0.238102	2.27424e-07
OG0000000	1.30648	3.86534	0.337998	9.99904e-11
OG0000000	0.0159541	0.0244773	0.651793	0.33088
OG0000000	0.937487	3.93734	0.238102	2.27424e-07
OG0000000	1.31278	3.87124	0.339111	3.85472e-10
OG0000000	NA	NA	NA	NA
OG0000000	0.937487	3.93734	0.238102	2.27424e-07
OG0000000	1.30648	3.86534	0.337998	9.99904e-11
OG0000000	0.0159541	0.0244773	0.651793	0.33088
OG0000000	0.937487	3.93734	0.238102	2.27424e-07
OG0000000	1.30648	3.86534	0.337998	9.99904e-11
OG0000000	NA	NA	NA	NA
OG0000000	0.937487	3.93734	0.238102	2.27424e-07
OG0000000	1.30648	3.86534	0.337998	9.99904e-11
OG0000000	NA	NA	NA	NA
OG0000000	0.937487	3.93734	0.238102	2.27424e-07
OG0000000	0.988249	3.89635	0.253634	4.31168e-08
OG0000000	NA	NA	NA	NA
OG0000000	0.938015	2.88749	0.324855	1.33308e-06
OG0000000	0.988387	3.89596	0.253695	9.54602e-09
OG0000000	0.0159541	0.0244773	0.651793	0.33088
OG0000000	0.937487	3.93734	0.238102	2.27424e-07
OG0000000	1.31278	3.87124	0.339111	3.85472e-10
OG0000000	NA	NA	NA	NA
OG0000000	0.937487	3.93734	0.238102	2.27424e-07
OG0000000	1.30648	3.86534	0.337998	9.99904e-11
OG0000000	1.27131	3.87044	0.328468	1.60513e-09
OG0000000	0.95287	2.49094	0.382535	3.89294e-06
OG0000000	0.00627404	0.00565723	1.10903	0.700588
OG0000000	0.975654	3.85834	0.252869	2.49261e-09
OG0000000	0.937487	3.93734	0.238102	2.27424e-07
OG0000000	NA	NA	NA	NA
OG0000000	1.27131	3.87044	0.328468	1.60513e-09
OG0000000	0.937487	3.93734	0.238102	2.27424e-07
OG0000000	NA	NA	NA	NA
OG0000000	1.27131	3.87044	0.328468	1.60513e-09
OG0000000	0.95347	2.72971	0.349294	1.9355e-06
OG0000000	NA	NA	NA	NA
OG0000000	1.27131	3.87044	0.328468	1.60513e-09
OG0000000	0.937487	3.93734	0.238102	2.27424e-07
OG0000000	NA	NA	NA	NA
OG0000000	1.27131	3.87044	0.328468	1.60513e-09
OG0000000	0.95347	2.72971	0.349294	1.9355e-06
OG0000000	NA	NA	NA	NA
OG0000000	1.27131	3.87044	0.328468	1.60513e-09
OG0000000	0.937487	3.93734	0.238102	2.27424e-07
OG0000000	NA	NA	NA	NA
OG0000000	1.27131	3.87044	0.328468	1.60513e-09
OG0000000	0.942588	3.7541	0.251082	3.62162e-07
OG0000000	0.00246788	NA	NA	NA
OG0000000	1.27131	3.87044	0.328468	1.60513e-09
OG0000000	0.957618	2.74162	0.349289	1.8808e-06
OG0000000	0.00627404	0.00565723	1.10903	0.700588
OG0000000	0.980703	3.85946	0.254104	5.90572e-08
OG0000000	0.95347	2.72971	0.349294	1.9355e-06
OG0000000	NA	NA	NA	NA
OG0000000	1.27729	3.87073	0.329987	4.76284e-09
OG0000000	0.95287	2.49094	0.382535	3.89294e-06
OG0000000	0.00627404	0.00565723	1.10903	0.700588
OG0000000	0.975654	3.85834	0.252869	2.49261e-09
OG0000000	0.937487	3.93734	0.238102	2.27424e-07
OG0000000	1.27131	3.87044	0.328468	1.60513e-09
OG0000000	0.95287	2.49094	0.382535	3.89294e-06
OG0000000	0.00627404	0.00565723	1.10903	0.700588
OG0000000	0.975654	3.85834	0.252869	2.49261e-09
OG0000000	0.942588	3.7541	0.251082	3.62162e-07
OG0000000	0.00246788	NA	NA	NA
OG0000000	1.27131	3.87044	0.328468	1.60513e-09
OG0000000	1.43141	3.8465	0.372133	3.68261e-08
OG0000000	0.947732	5.9175	0.160157	1.33531e-07
OG0000000	1.59292	3.84839	0.41392	7.8656e-06
OG0000000	0.95347	2.72971	0.349294	1.9355e-06
OG0000000	NA	NA	NA	NA
OG0000000	1.27131	3.87044	0.328468	1.60513e-09
OG0000000	0.95347	2.72971	0.349294	1.9355e-06
OG0000000	NA	NA	NA	NA
OG0000000	1.27696	3.87611	0.329444	1.73378e-09
OG0000000	0.937487	3.93734	0.238102	2.27424e-07
OG0000000	NA	NA	NA	NA
OG0000000	1.27131	3.87044	0.328468	1.60513e-09
OG0000000	0.95347	2.72971	0.349294	1.9355e-06
OG0000000	NA	NA	NA	NA
OG0000000	1.27131	3.87044	0.328468	1.60513e-09
OG0000000	0.937487	3.93734	0.238102	2.27424e-07
OG0000000	NA	NA	NA	NA
OG0000000	1.27131	3.87044	0.328468	1.60513e-09
OG0000000	0.937487	3.93734	0.238102	2.27424e-07
OG0000000	NA	NA	NA	NA
OG0000000	0.975654	3.85834	0.252869	2.49261e-09
OG0000000	0.937487	3.93734	0.238102	2.27424e-07
OG0000000	0.00627404	0.00565723	1.10903	0.700588
OG0000000	0.980703	3.85946	0.254104	5.90572e-08
OG0000000	0.95347	2.72971	0.349294	1.9355e-06
OG0000000	NA	NA	NA	NA
OG0000000	1.27696	3.87611	0.329444	1.73378e-09
OG0000000	0.937487	3.93734	0.238102	2.27424e-07
OG0000000	NA	NA	NA	NA
OG0000000	1.27131	3.87044	0.328468	1.60513e-09
OG0000000	1.31601	3.87076	0.339987	1.22731e-09
OG0000000	1.28558	3.87464	0.331794	5.39875e-09
OG0000000	1.35307	3.86707	0.349895	2.0561e-11
OG0000000	1.30648	3.86534	0.337998	9.99904e-11
OG0000000	1.27131	3.87044	0.328468	1.60513e-09
OG0000000	NA	NA	NA	NA
OG0000000	1.30648	3.86534	0.337998	9.99904e-11
OG0000000	1.27131	3.87044	0.328468	1.60513e-09
OG0000000	NA	NA	NA	NA
OG0000000	1.28117	3.87951	0.330242	4.44727e-11
OG0000000	1.27131	3.87044	0.328468	1.60513e-09
OG0000000	NA	NA	NA	NA
OG0000000	1.30648	3.86534	0.337998	9.99904e-11
OG0000000	1.27131	3.87044	0.328468	1.60513e-09
OG0000000	NA	NA	NA	NA
OG0000000	1.28117	3.87951	0.330242	4.44727e-11
OG0000000	1.27131	3.87044	0.328468	1.60513e-09
OG0000000	NA	NA	NA	NA
OG0000000	1.30648	3.86534	0.337998	9.99904e-11
OG0000000	1.27131	3.87044	0.328468	1.60513e-09
OG0000000	NA	NA	NA	NA
OG0000000	1.31063	3.86545	0.339064	1.01714e-10
OG0000000	1.27789	3.86937	0.330258	2.62179e-09
OG0000000	NA	NA	NA	NA
OG0000000	1.28043	3.87844	0.33014	2.32797e-11
OG0000000	1.28558	3.87464	0.331794	5.39875e-09
OG0000000	1.3565	3.86351	0.351104	2.32297e-12
OG0000000	1.28117	3.87951	0.330242	4.44727e-11
OG0000000	1.27131	3.87044	0.328468	1.60513e-09
OG0000000	0.00125642	NA	NA	NA
OG0000000	1.31601	3.87076	0.339987	1.22731e-09
OG0000000	1.28558	3.87464	0.331794	5.39875e-09
OG0000000	1.35307	3.86707	0.349895	2.0561e-11
OG0000000	1.30648	3.86534	0.337998	9.99904e-11
OG0000000	NA	NA	NA	NA
OG0000000	1.31601	3.87076	0.339987	1.22731e-09
OG0000000	1.28558	3.87464	0.331794	5.39875e-09
OG0000000	1.35307	3.86707	0.349895	2.0561e-11
OG0000000	1.31063	3.86545	0.339064	1.01714e-10
OG0000000	1.27789	3.86937	0.330258	2.62179e-09
OG0000000	NA	NA	NA	NA
OG0000000	1.44293	3.84043	0.375723	9.4507e-07
OG0000000	1.31047	3.86088	0.339421	3.29118e-12
OG0000000	1.80267	3.86063	0.466938	3.6259e-07
OG0000000	1.28117	3.87951	0.330242	4.44727e-11
OG0000000	1.27131	3.87044	0.328468	1.60513e-09
OG0000000	NA	NA	NA	NA
OG0000000	1.28117	3.87951	0.330242	4.44727e-11
OG0000000	1.27131	3.87044	0.328468	1.60513e-09
OG0000000	NA	0.00548233	0	NA
OG0000000	1.30648	3.86534	0.337998	9.99904e-11
OG0000000	1.27131	3.87044	0.328468	1.60513e-09
OG0000000	NA	NA	NA	NA
OG0000000	1.28117	3.87951	0.330242	4.44727e-11
OG0000000	1.27131	3.87044	0.328468	1.60513e-09
OG0000000	NA	NA	NA	NA
OG0000000	1.30648	3.86534	0.337998	9.99904e-11
OG0000000	1.27131	3.87044	0.328468	1.60513e-09
OG0000000	NA	NA	NA	NA
OG0000000	1.30648	3.86534	0.337998	9.99904e-11
OG0000000	1.27131	3.87044	0.328468	1.60513e-09
OG0000000	1.35307	3.86707	0.349895	2.0561e-11
OG0000000	1.30648	3.86534	0.337998	9.99904e-11
OG0000000	1.28558	3.87464	0.331794	5.39875e-09
OG0000000	1.3565	3.86351	0.351104	2.32297e-12
OG0000000	1.28117	3.87951	0.330242	4.44727e-11
OG0000000	1.27131	3.87044	0.328468	1.60513e-09
OG0000000	NA	0.00548233	0	NA
OG0000000	1.30648	3.86534	0.337998	9.99904e-11
OG0000000	1.27131	3.87044	0.328468	1.60513e-09
OG0000000	NA	NA	NA	NA
OG0000000	0.953655	2.20793	0.431922	1.87137e-05
OG0000000	0.983229	3.89838	0.252215	1.57847e-08
OG0000000	0.00123448	0.0060054	0.205561	0.283736
OG0000000	0.95287	2.49094	0.382535	3.89294e-06
OG0000000	1.31601	3.87076	0.339987	1.22731e-09
OG0000000	0.00123448	0.0060054	0.205561	0.283736
OG0000000	0.95287	2.49094	0.382535	3.89294e-06
OG0000000	1.31601	3.87076	0.339987	1.22731e-09
OG0000000	0.0172039	0.0302104	0.56947	0.227217
OG0000000	0.95287	2.49094	0.382535	3.89294e-06
OG0000000	1.31601	3.87076	0.339987	1.22731e-09
OG0000000	0.00123448	0.0060054	0.205561	0.283736
OG0000000	0.95287	2.49094	0.382535	3.89294e-06
OG0000000	1.31601	3.87076	0.339987	1.22731e-09
OG0000000	0.0172039	0.0302104	0.56947	0.227217
OG0000000	0.95287	2.49094	0.382535	3.89294e-06
OG0000000	1.31601	3.87076	0.339987	1.22731e-09
OG0000000	0.00123448	0.0060054	0.205561	0.283736
OG0000000	0.95287	2.49094	0.382535	3.89294e-06
OG0000000	1.31601	3.87076	0.339987	1.22731e-09
OG0000000	NA	0.00599968	0	NA
OG0000000	0.955255	2.29141	0.416886	1.86546e-05
OG0000000	1.31601	3.87076	0.339987	1.22731e-09
OG0000000	0.0185451	0.0300932	0.616255	0.24779
OG0000000	0.953655	2.20793	0.431922	1.87137e-05
OG0000000	0.983603	3.89821	0.252321	5.61182e-09
OG0000000	0.0172039	0.0302104	0.56947	0.227217
OG0000000	0.95287	2.49094	0.382535	3.89294e-06
OG0000000	1.32032	3.87185	0.341006	1.30773e-09
OG0000000	NA	NA	NA	NA
OG0000000	0.953655	2.20793	0.431922	1.87137e-05
OG0000000	0.983229	3.89838	0.252215	1.57847e-08
OG0000000	0.00123448	0.0060054	0.205561	0.283736
OG0000000	1.31601	3.87076	0.339987	1.22731e-09
OG0000000	NA	NA	NA	NA
OG0000000	0.953655	2.20793	0.431922	1.87137e-05
OG0000000	0.983229	3.89838	0.252215	1.57847e-08
OG0000000	NA	0.00599968	0	NA
OG0000000	0.955255	2.29141	0.416886	1.86546e-05
OG0000000	1.31601	3.87076	0.339987	1.22731e-09
OG0000000	1.38151	3.82944	0.36076	1.29862e-13
OG0000000	0.0133322	0.0580469	0.22968	0.00352287
OG0000000	1.35591	3.83189	0.353848	8.64072e-12
OG0000000	0.0172039	0.0302104	0.56947	0.227217
OG0000000	0.95287	2.49094	0.382535	3.89294e-06
OG0000000	1.31601	3.87076	0.339987	1.22731e-09
OG0000000	0.0172039	0.0302104	0.56947	0.227217
OG0000000	0.95287	2.49094	0.382535	3.89294e-06
OG0000000	1.32243	3.87663	0.341128	4.27529e-09
OG0000000	0.00123448	0.0060054	0.205561	0.283736
OG0000000	0.95287	2.49094	0.382535	3.89294e-06
OG0000000	1.31601	3.87076	0.339987	1.22731e-09
OG0000000	0.0172039	0.0302104	0.56947	0.227217
OG0000000	0.95287	2.49094	0.382535	3.89294e-06
OG0000000	1.31601	3.87076	0.339987	1.22731e-09
OG0000000	0.00123448	0.0060054	0.205561	0.283736
OG0000000	0.95287	2.49094	0.382535	3.89294e-06
OG0000000	1.31601	3.87076	0.339987	1.22731e-09
OG0000000	0.00123448	0.0060054	0.205561	0.283736
OG0000000	0.95287	2.49094	0.382535	3.89294e-06
OG0000000	0.983229	3.89838	0.252215	1.57847e-08
OG0000000	0.00123448	0.0060054	0.205561	0.283736
OG0000000	0.953655	2.20793	0.431922	1.87137e-05
OG0000000	0.983603	3.89821	0.252321	5.61182e-09
OG0000000	0.0172039	0.0302104	0.56947	0.227217
OG0000000	0.95287	2.49094	0.382535	3.89294e-06
OG0000000	1.32243	3.87663	0.341128	4.27529e-09
OG0000000	0.00123448	0.0060054	0.205561	0.283736
OG0000000	0.95287	2.49094	0.382535	3.89294e-06
OG0000000	1.31601	3.87076	0.339987	1.22731e-09
OG0000000	0.973885	3.85906	0.252364	4.53552e-09
OG0000000	0.938015	2.88749	0.324855	1.33308e-06
OG0000000	0.00627404	0.00565723	1.10903	0.700588
OG0000000	1.28558	3.87464	0.331794	5.39875e-09
OG0000000	0.938015	2.88749	0.324855	1.33308e-06
OG0000000	0.00627404	0.00565723	1.10903	0.700588
OG0000000	1.28558	3.87464	0.331794	5.39875e-09
OG0000000	0.954144	2.37123	0.402385	9.61055e-06
OG0000000	0.00627404	0.00565723	1.10903	0.700588
OG0000000	1.28558	3.87464	0.331794	5.39875e-09
OG0000000	0.938015	2.88749	0.324855	1.33308e-06
OG0000000	0.00627404	0.00565723	1.10903	0.700588
OG0000000	1.28558	3.87464	0.331794	5.39875e-09
OG0000000	0.954144	2.37123	0.402385	9.61055e-06
OG0000000	0.00627404	0.00565723	1.10903	0.700588
OG0000000	1.28558	3.87464	0.331794	5.39875e-09
OG0000000	0.938015	2.88749	0.324855	1.33308e-06
OG0000000	0.00627404	0.00565723	1.10903	0.700588
OG0000000	1.28558	3.87464	0.331794	5.39875e-09
OG0000000	0.943064	2.84118	0.331927	2.05147e-06
OG0000000	0.00371082	0.00600814	0.617633	0.527585
OG0000000	1.28558	3.87464	0.331794	5.39875e-09
OG0000000	0.958353	2.3765	0.403263	9.39818e-06
OG0000000	NA	NA	NA	NA
OG0000000	0.980133	3.86116	0.253844	1.03182e-07
OG0000000	0.954144	2.37123	0.402385	9.61055e-06
OG0000000	0.00627404	0.00565723	1.10903	0.700588
OG0000000	1.29164	3.87466	0.333357	8.56954e-09
OG0000000	0.953655	2.20793	0.431922	1.87137e-05
OG0000000	NA	NA	NA	NA
OG0000000	0.973885	3.85906	0.252364	4.53552e-09
OG0000000	0.938015	2.88749	0.324855	1.33308e-06
OG0000000	1.28558	3.87464	0.331794	5.39875e-09
OG0000000	0.953655	2.20793	0.431922	1.87137e-05
OG0000000	NA	NA	NA	NA
OG0000000	0.973885	3.85906	0.252364	4.53552e-09
OG0000000	0.943064	2.84118	0.331927	2.05147e-06
OG0000000	0.00371082	0.00600814	0.617633	0.527585
OG0000000	1.28558	3.87464	0.331794	5.39875e-09
OG0000000	1.41357	3.84319	0.367811	2.14645e-09
OG0000000	0.947521	3.14535	0.301245	8.10103e-07
OG0000000	1.57978	3.84864	0.410477	1.29751e-06
OG0000000	0.954144	2.37123	0.402385	9.61055e-06
OG0000000	0.00627404	0.00565723	1.10903	0.700588
OG0000000	1.28558	3.87464	0.331794	5.39875e-09
OG0000000	0.954144	2.37123	0.402385	9.61055e-06
OG0000000	0.00627404	0.00565723	1.10903	0.700588
OG0000000	1.29152	3.88028	0.332842	5.76294e-09
OG0000000	0.938015	2.88749	0.324855	1.33308e-06
OG0000000	0.00627404	0.00565723	1.10903	0.700588
OG0000000	1.28558	3.87464	0.331794	5.39875e-09
OG0000000	0.954144	2.37123	0.402385	9.61055e-06
OG0000000	0.00627404	0.00565723	1.10903	0.700588
OG0000000	1.28558	3.87464	0.331794	5.39875e-09
OG0000000	0.938015	2.88749	0.324855	1.33308e-06
OG0000000	0.00627404	0.00565723	1.10903	0.700588
OG0000000	1.28558	3.87464	0.331794	5.39875e-09
OG0000000	0.938015	2.88749	0.324855	1.33308e-06
OG0000000	0.00627404	0.00565723	1.10903	0.700588
OG0000000	0.973885	3.85906	0.252364	4.53552e-09
OG0000000	0.938015	2.88749	0.324855	1.33308e-06
OG0000000	NA	NA	NA	NA
OG0000000	0.980133	3.86116	0.253844	1.03182e-07
OG0000000	0.954144	2.37123	0.402385	9.61055e-06
OG0000000	0.00627404	0.00565723	1.10903	0.700588
OG0000000	1.29152	3.88028	0.332842	5.76294e-09
OG0000000	0.938015	2.88749	0.324855	1.33308e-06
OG0000000	0.00627404	0.00565723	1.10903	0.700588
OG0000000	1.28558	3.87464	0.331794	5.39875e-09
OG0000000	0.988249	3.89635	0.253634	4.31168e-08
OG0000000	0.975654	3.85834	0.252869	2.49261e-09
OG0000000	1.35307	3.86707	0.349895	2.0561e-11
OG0000000	0.988249	3.89635	0.253634	4.31168e-08
OG0000000	0.975654	3.85834	0.252869	2.49261e-09
OG0000000	1.35307	3.86707	0.349895	2.0561e-11
OG0000000	1.00913	3.91353	0.257857	5.13176e-08
OG0000000	0.975654	3.85834	0.252869	2.49261e-09
OG0000000	1.35307	3.86707	0.349895	2.0561e-11
OG0000000	0.988249	3.89635	0.253634	4.31168e-08
OG0000000	0.975654	3.85834	0.252869	2.49261e-09
OG0000000	1.35307	3.86707	0.349895	2.0561e-11
OG0000000	1.00913	3.91353	0.257857	5.13176e-08
OG0000000	0.975654	3.85834	0.252869	2.49261e-09
OG0000000	1.35307	3.86707	0.349895	2.0561e-11
OG0000000	0.988249	3.89635	0.253634	4.31168e-08
OG0000000	0.975654	3.85834	0.252869	2.49261e-09
OG0000000	1.35307	3.86707	0.349895	2.0561e-11
OG0000000	0.982662	3.89666	0.252181	2.53886e-08
OG0000000	0.97751	3.85631	0.253483	4.06176e-09
OG0000000	1.35307	3.86707	0.349895	2.0561e-11
OG0000000	1.0127	3.91042	0.258974	4.95603e-08
OG0000000	0.973885	3.85906	0.252364	4.53552e-09
OG0000000	0.00243684	0.053584	0.045477	1.20336e-05
OG0000000	1.00913	3.91353	0.257857	5.13176e-08
OG0000000	0.975654	3.85834	0.252869	2.49261e-09
OG0000000	1.36278	3.86483	0.352611	1.9677e-11
OG0000000	0.983229	3.89838	0.252215	1.57847e-08
OG0000000	0.973885	3.85906	0.252364	4.53552e-09
OG0000000	NA	NA	NA	NA
OG0000000	0.988249	3.89635	0.253634	4.31168e-08
OG0000000	1.35307	3.86707	0.349895	2.0561e-11
OG0000000	0.983229	3.89838	0.252215	1.57847e-08
OG0000000	0.973885	3.85906	0.252364	4.53552e-09
OG0000000	NA	NA	NA	NA
OG0000000	0.982662	3.89666	0.252181	2.53886e-08
OG0000000	0.97751	3.85631	0.253483	4.06176e-09
OG0000000	1.35307	3.86707	0.349895	2.0561e-11
OG0000000	1.73913	3.78723	0.45921	1.12277e-20
OG0000000	0.985712	3.89124	0.253315	9.39868e-10
OG0000000	1.50659	3.85164	0.391154	2.66867e-06
OG0000000	1.00913	3.91353	0.257857	5.13176e-08
OG0000000	0.975654	3.85834	0.252869	2.49261e-09
OG0000000	1.35307	3.86707	0.349895	2.0561e-11
OG0000000	1.00913	3.91353	0.257857	5.13176e-08
OG0000000	0.975654	3.85834	0.252869	2.49261e-09
OG0000000	1.36051	3.87346	0.351239	8.54106e-11
OG0000000	0.988249	3.89635	0.253634	4.31168e-08
OG0000000	0.975654	3.85834	0.252869	2.49261e-09
OG0000000	1.35307	3.86707	0.349895	2.0561e-11
OG0000000	1.00913	3.91353	0.257857	5.13176e-08
OG0000000	0.975654	3.85834	0.252869	2.49261e-09
OG0000000	1.35307	3.86707	0.349895	2.0561e-11
OG0000000	0.988249	3.89635	0.253634	4.31168e-08
OG0000000	0.975654	3.85834	0.252869	2.49261e-09
OG0000000	1.35307	3.86707	0.349895	2.0561e-11
OG0000000	0.988249	3.89635	0.253634	4.31168e-08
OG0000000	0.975654	3.85834	0.252869	2.49261e-09
OG0000000	NA	NA	NA	NA
OG0000000	0.988249	3.89635	0.253634	4.31168e-08
OG0000000	0.973885	3.85906	0.252364	4.53552e-09
OG0000000	0.00243684	0.053584	0.045477	1.20336e-05
OG0000000	1.00913	3.91353	0.257857	5.13176e-08
OG0000000	0.975654	3.85834	0.252869	2.49261e-09
OG0000000	1.36051	3.87346	0.351239	8.54106e-11
OG0000000	0.988249	3.89635	0.253634	4.31168e-08
OG0000000	0.975654	3.85834	0.252869	2.49261e-09
OG0000000	1.35307	3.86707	0.349895	2.0561e-11
OG0000000	0.937487	3.93734	0.238102	2.27424e-07
OG0000000	1.30648	3.86534	0.337998	9.99904e-11
OG0000000	NA	NA	NA	NA
OG0000000	0.937487	3.93734	0.238102	2.27424e-07
OG0000000	1.30648	3.86534	0.337998	9.99904e-11
OG0000000	0.0159541	0.0244773	0.651793	0.33088
OG0000000	0.937487	3.93734	0.238102	2.27424e-07
OG0000000	1.30648	3.86534	0.337998	9.99904e-11
OG0000000	NA	NA	NA	NA
OG0000000	0.937487	3.93734	0.238102	2.27424e-07
OG0000000	1.30648	3.86534	0.337998	9.99904e-11
OG0000000	0.0159541	0.0244773	0.651793	0.33088
OG0000000	0.937487	3.93734	0.238102	2.27424e-07
OG0000000	1.30648	3.86534	0.337998	9.99904e-11
OG0000000	NA	NA	NA	NA
OG0000000	0.937487	3.93734	0.238102	2.27424e-07
OG0000000	1.30648	3.86534	0.337998	9.99904e-11
OG0000000	0.00123258	NA	NA	NA
OG0000000	0.94012	3.06755	0.306472	8.44074e-07
OG0000000	1.30648	3.86534	0.337998	9.99904e-11
OG0000000	0.0172962	0.0243269	0.710992	0.532304
OG0000000	0.938015	2.88749	0.324855	1.33308e-06
OG0000000	0.988387	3.89596	0.253695	9.54602e-09
OG0000000	0.0159541	0.0244773	0.651793	0.33088
OG0000000	0.937487	3.93734	0.238102	2.27424e-07
OG0000000	1.31052	3.86638	0.338954	1.93793e-10
OG0000000	0.00123448	0.0060054	0.205561	0.283736
OG0000000	0.938015	2.88749	0.324855	1.33308e-06
OG0000000	0.988249	3.89635	0.253634	4.31168e-08
OG0000000	NA	NA	NA	NA
OG0000000	1.30648	3.86534	0.337998	9.99904e-11
OG0000000	0.00123448	0.0060054	0.205561	0.283736
OG0000000	0.938015	2.88749	0.324855	1.33308e-06
OG0000000	0.988249	3.89635	0.253634	4.31168e-08
OG0000000	0.00123258	NA	NA	NA
OG0000000	0.94012	3.06755	0.306472	8.44074e-07
OG0000000	1.30648	3.86534	0.337998	9.99904e-11
OG0000000	1.38783	3.82777	0.362569	5.03697e-13
OG0000000	0.0121105	0.0504166	0.240209	0.00739249
OG0000000	1.36222	3.8286	0.355801	1.56958e-11
OG0000000	0.0159541	0.0244773	0.651793	0.33088
OG0000000	0.937487	3.93734	0.238102	2.27424e-07
OG0000000	1.30648	3.86534	0.337998	9.99904e-11
OG0000000	0.0159541	0.0244773	0.651793	0.33088
OG0000000	0.937487	3.93734	0.238102	2.27424e-07
OG0000000	1.31278	3.87124	0.339111	3.85472e-10
OG0000000	NA	NA	NA	NA
OG0000000	0.937487	3.93734	0.238102	2.27424e-07
OG0000000	1.30648	3.86534	0.337998	9.99904e-11
OG0000000	0.0159541	0.0244773	0.651793	0.33088
OG0000000	0.937487	3.93734	0.238102	2.27424e-07
OG0000000	1.30648	3.86534	0.337998	9.99904e-11
OG0000000	NA	NA	NA	NA
OG0000000	0.937487	3.93734	0.238102	2.27424e-07
OG0000000	1.30648	3.86534	0.337998	9.99904e-11
OG0000000	NA	NA	NA	NA
OG0000000	0.937487	3.93734	0.238102	2.27424e-07
OG0000000	0.988249	3.89635	0.253634	4.31168e-08
OG0000000	NA	NA	NA	NA
OG0000000	0.938015	2.88749	0.324855	1.33308e-06
OG0000000	0.988387	3.89596	0.253695	9.54602e-09
OG0000000	0.0159541	0.0244773	0.651793	0.33088
OG0000000	0.937487	3.93734	0.238102	2.27424e-07
OG0000000	1.31278	3.87124	0.339111	3.85472e-10
OG0000000	NA	NA	NA	NA
OG0000000	0.937487	3.93734	0.238102	2.27424e-07
OG0000000	1.30648	3.86534	0.337998	9.99904e-11
OG0000000	1.27131	3.87044	0.328468	1.60513e-09
OG0000000	0.937487	3.93734	0.238102	2.27424e-07
OG0000000	NA	NA	NA	NA
OG0000000	1.27131	3.87044	0.328468	1.60513e-09
OG0000000	0.95347	2.72971	0.349294	1.9355e-06
OG0000000	NA	NA	NA	NA
OG0000000	1.27131	3.87044	0.328468	1.60513e-09
OG0000000	0.937487	3.93734	0.238102	2.27424e-07
OG0000000	NA	NA	NA	NA
OG0000000	1.27131	3.87044	0.328468	1.60513e-09
OG0000000	0.95347	2.72971	0.349294	1.9355e-06
OG0000000	NA	NA	NA	NA
OG0000000	1.27131	3.87044	0.328468	1.60513e-09
OG0000000	0.937487	3.93734	0.238102	2.27424e-07
OG0000000	NA	NA	NA	NA
OG0000000	1.27131	3.87044	0.328468	1.60513e-09
OG0000000	0.942588	3.7541	0.251082	3.62162e-07
OG0000000	0.00246788	NA	NA	NA
OG0000000	1.27131	3.87044	0.328468	1.60513e-09
OG0000000	0.957618	2.74162	0.349289	1.8808e-06
OG0000000	0.00627404	0.00565723	1.10903	0.700588
OG0000000	0.980703	3.85946	0.254104	5.90572e-08
OG0000000	0.95347	2.72971	0.349294	1.9355e-06
OG0000000	NA	NA	NA	NA
OG0000000	1.27729	3.87073	0.329987	4.76284e-09
OG0000000	0.95287	2.49094	0.382535	3.89294e-06
OG0000000	0.00627404	0.00565723	1.10903	0.700588
OG0000000	0.975654	3.85834	0.252869	2.49261e-09
OG0000000	0.937487	3.93734	0.238102	2.27424e-07
OG0000000	1.27131	3.87044	0.328468	1.60513e-09
OG0000000	0.95287	2.49094	0.382535	3.89294e-06
OG0000000	0.00627404	0.00565723	1.10903	0.700588
OG0000000	0.975654	3.85834	0.252869	2.49261e-09
OG0000000	0.942588	3.7541	0.251082	3.62162e-07
OG0000000	0.00246788	NA	NA	NA
OG0000000	1.27131	3.87044	0.328468	1.60513e-09
OG0000000	1.43141	3.8465	0.372133	3.68261e-08
OG0000000	0.947732	5.9175	0.160157	1.33531e-07
OG0000000	1.59292	3.84839	0.41392	7.8656e-06
OG0000000	0.95347	2.72971	0.349294	1.9355e-06
OG0000000	NA	NA	NA	NA
OG0000000	1.27131	3.87044	0.328468	1.60513e-09
OG0000000	0.95347	2.72971	0.349294	1.9355e-06
OG0000000	NA	NA	NA	NA
OG0000000	1.27696	3.87611	0.329444	1.73378e-09
OG0000000	0.937487	3.93734	0.238102	2.27424e-07
OG0000000	NA	NA	NA	NA
OG0000000	1.27131	3.87044	0.328468	1.60513e-09
OG0000000	0.95347	2.72971	0.349294	1.9355e-06
OG0000000	NA	NA	NA	NA
OG0000000	1.27131	3.87044	0.328468	1.60513e-09
OG0000000	0.937487	3.93734	0.238102	2.27424e-07
OG0000000	NA	NA	NA	NA
OG0000000	1.27131	3.87044	0.328468	1.60513e-09
OG0000000	0.937487	3.93734	0.238102	2.27424e-07
OG0000000	NA	NA	NA	NA
OG0000000	0.975654	3.85834	0.252869	2.49261e-09
OG0000000	0.937487	3.93734	0.238102	2.27424e-07
OG0000000	0.00627404	0.00565723	1.10903	0.700588
OG0000000	0.980703	3.85946	0.254104	5.90572e-08
OG0000000	0.95347	2.72971	0.349294	1.9355e-06
OG0000000	NA	NA	NA	NA
OG0000000	1.27696	3.87611	0.329444	1.73378e-09
OG0000000	0.937487	3.93734	0.238102	2.27424e-07
OG0000000	NA	NA	NA	NA
OG0000000	1.27131	3.87044	0.328468	1.60513e-09
OG0000000	1.30648	3.86534	0.337998	9.99904e-11
OG0000000	1.27131	3.87044	0.328468	1.60513e-09
OG0000000	NA	NA	NA	NA
OG0000000	1.28117	3.87951	0.330242	4.44727e-11
OG0000000	1.27131	3.87044	0.328468	1.60513e-09
OG0000000	NA	NA	NA	NA
OG0000000	1.30648	3.86534	0.337998	9.99904e-11
OG0000000	1.27131	3.87044	0.328468	1.60513e-09
OG0000000	NA	NA	NA	NA
OG0000000	1.28117	3.87951	0.330242	4.44727e-11
OG0000000	1.27131	3.87044	0.328468	1.60513e-09
OG0000000	NA	NA	NA	NA
OG0000000	1.30648	3.86534	0.337998	9.99904e-11
OG0000000	1.27131	3.87044	0.328468	1.60513e-09
OG0000000	NA	NA	NA	NA
OG0000000	1.31063	3.86545	0.339064	1.01714e-10
OG0000000	1.27789	3.86937	0.330258	2.62179e-09
OG0000000	NA	NA	NA	NA
OG0000000	1.28043	3.87844	0.33014	2.32797e-11
OG0000000	1.28558	3.87464	0.331794	5.39875e-09
OG0000000	1.3565	3.86351	0.351104	2.32297e-12
OG0000000	1.28117	3.87951	0.330242	4.44727e-11
OG0000000	1.27131	3.87044	0.328468	1.60513e-09
OG0000000	0.00125642	NA	NA	NA
OG0000000	1.31601	3.87076	0.339987	1.22731e-09
OG0000000	1.28558	3.87464	0.331794	5.39875e-09
OG0000000	1.35307	3.86707	0.349895	2.0561e-11
OG0000000	1.30648	3.86534	0.337998	9.99904e-11
OG0000000	NA	NA	NA	NA
OG0000000	1.31601	3.87076	0.339987	1.22731e-09
OG0000000	1.28558	3.87464	0.331794	5.39875e-09
OG0000000	1.35307	3.86707	0.349895	2.0561e-11
OG0000000	1.31063	3.86545	0.339064	1.01714e-10
OG0000000	1.27789	3.86937	0.330258	2.62179e-09
OG0000000	NA	NA	NA	NA
OG0000000	1.44293	3.84043	0.375723	9.4507e-07
OG0000000	1.31047	3.86088	0.339421	3.29118e-12
OG0000000	1.80267	3.86063	0.466938	3.6259e-07
OG0000000	1.28117	3.87951	0.330242	4.44727e-11
OG0000000	1.27131	3.87044	0.328468	1.60513e-09
OG0000000	NA	NA	NA	NA
OG0000000	1.28117	3.87951	0.330242	4.44727e-11
OG0000000	1.27131	3.87044	0.328468	1.60513e-09
OG0000000	NA	0.00548233	0	NA
OG0000000	1.30648	3.86534	0.337998	9.99904e-11
OG0000000	1.27131	3.87044	0.328468	1.60513e-09
OG0000000	NA	NA	NA	NA
OG0000000	1.28117	3.87951	0.330242	4.44727e-11
OG0000000	1.27131	3.87044	0.328468	1.60513e-09
OG0000000	NA	NA	NA	NA
OG0000000	1.30648	3.86534	0.337998	9.99904e-11
OG0000000	1.27131	3.87044	0.328468	1.60513e-09
OG0000000	NA	NA	NA	NA
OG0000000	1.30648	3.86534	0.337998	9.99904e-11
OG0000000	1.27131	3.87044	0.328468	1.60513e-09
OG0000000	1.35307	3.86707	0.349895	2.0561e-11
OG0000000	1.30648	3.86534	0.337998	9.99904e-11
OG0000000	1.28558	3.87464	0.331794	5.39875e-09
OG0000000	1.3565	3.86351	0.351104	2.32297e-12
OG0000000	1.28117	3.87951	0.330242	4.44727e-11
OG0000000	1.27131	3.87044	0.328468	1.60513e-09
OG0000000	NA	0.00548233	0	NA
OG0000000	1.30648	3.86534	0.337998	9.99904e-11
OG0000000	1.27131	3.87044	0.328468	1.60513e-09
OG0000000	NA	NA	NA	NA
OG0000000	0.937487	3.93734	0.238102	2.27424e-07
OG0000000	1.30648	3.86534	0.337998	9.99904e-11
OG0000000	0.0159541	0.0244773	0.651793	0.33088
OG0000000	0.937487	3.93734	0.238102	2.27424e-07
OG0000000	1.30648	3.86534	0.337998	9.99904e-11
OG0000000	NA	NA	NA	NA
OG0000000	0.937487	3.93734	0.238102	2.27424e-07
OG0000000	1.30648	3.86534	0.337998	9.99904e-11
OG0000000	0.0159541	0.0244773	0.651793	0.33088
OG0000000	0.937487	3.93734	0.238102	2.27424e-07
OG0000000	1.30648	3.86534	0.337998	9.99904e-11
OG0000000	NA	NA	NA	NA
OG0000000	0.937487	3.93734	0.238102	2.27424e-07
OG0000000	1.30648	3.86534	0.337998	9.99904e-11
OG0000000	0.00123258	NA	NA	NA
OG0000000	0.94012	3.06755	0.306472	8.44074e-07
OG0000000	1.30648	3.86534	0.337998	9.99904e-11
OG0000000	0.0172962	0.0243269	0.710992	0.532304
OG0000000	0.938015	2.88749	0.324855	1.33308e-06
OG0000000	0.988387	3.89596	0.253695	9.54602e-09
OG0000000	0.0159541	0.0244773	0.651793	0.33088
OG0000000	0.937487	3.93734	0.238102	2.27424e-07
OG0000000	1.31052	3.86638	0.338954	1.93793e-10
OG0000000	0.00123448	0.0060054	0.205561	0.283736
OG0000000	0.938015	2.88749	0.324855	1.33308e-06
OG0000000	0.988249	3.89635	0.253634	4.31168e-08
OG0000000	NA	NA	NA	NA
OG0000000	1.30648	3.86534	0.337998	9.99904e-11
OG0000000	0.00123448	0.0060054	0.205561	0.283736
OG0000000	0.938015	2.88749	0.324855	1.33308e-06
OG0000000	0.988249	3.89635	0.253634	4.31168e-08
OG0000000	0.00123258	NA	NA	NA
OG0000000	0.94012	3.06755	0.306472	8.44074e-07
OG0000000	1.30648	3.86534	0.337998	9.99904e-11
OG0000000	1.38783	3.82777	0.362569	5.03697e-13
OG0000000	0.0121105	0.0504166	0.240209	0.00739249
OG0000000	1.36222	3.8286	0.355801	1.56958e-11
OG0000000	0.0159541	0.0244773	0.651793	0.33088
OG0000000	0.937487	3.93734	0.238102	2.27424e-07
OG0000000	1.30648	3.86534	0.337998	9.99904e-11
OG0000000	0.0159541	0.0244773	0.651793	0.33088
OG0000000	0.937487	3.93734	0.238102	2.27424e-07
OG0000000	1.31278	3.87124	0.339111	3.85472e-10
OG0000000	NA	NA	NA	NA
OG0000000	0.937487	3.93734	0.238102	2.27424e-07
OG0000000	1.30648	3.86534	0.337998	9.99904e-11
OG0000000	0.0159541	0.0244773	0.651793	0.33088
OG0000000	0.937487	3.93734	0.238102	2.27424e-07
OG0000000	1.30648	3.86534	0.337998	9.99904e-11
OG0000000	NA	NA	NA	NA
OG0000000	0.937487	3.93734	0.238102	2.27424e-07
OG0000000	1.30648	3.86534	0.337998	9.99904e-11
OG0000000	NA	NA	NA	NA
OG0000000	0.937487	3.93734	0.238102	2.27424e-07
OG0000000	0.988249	3.89635	0.253634	4.31168e-08
OG0000000	NA	NA	NA	NA
OG0000000	0.938015	2.88749	0.324855	1.33308e-06
OG0000000	0.988387	3.89596	0.253695	9.54602e-09
OG0000000	0.0159541	0.0244773	0.651793	0.33088
OG0000000	0.937487	3.93734	0.238102	2.27424e-07
OG0000000	1.31278	3.87124	0.339111	3.85472e-10
OG0000000	NA	NA	NA	NA
OG0000000	0.937487	3.93734	0.238102	2.27424e-07
OG0000000	1.30648	3.86534	0.337998	9.99904e-11
OG0000000	1.27131	3.87044	0.328468	1.60513e-09
OG0000000	0.95347	2.72971	0.349294	1.9355e-06
OG0000000	NA	NA	NA	NA
OG0000000	1.27131	3.87044	0.328468	1.60513e-09
OG0000000	0.937487	3.93734	0.238102	2.27424e-07
OG0000000	NA	NA	NA	NA
OG0000000	1.27131	3.87044	0.328468	1.60513e-09
OG0000000	0.95347	2.72971	0.349294	1.9355e-06
OG0000000	NA	NA	NA	NA
OG0000000	1.27131	3.87044	0.328468	1.60513e-09
OG0000000	0.937487	3.93734	0.238102	2.27424e-07
OG0000000	NA	NA	NA	NA
OG0000000	1.27131	3.87044	0.328468	1.60513e-09
OG0000000	0.942588	3.7541	0.251082	3.62162e-07
OG0000000	0.00246788	NA	NA	NA
OG0000000	1.27131	3.87044	0.328468	1.60513e-09
OG0000000	0.957618	2.74162	0.349289	1.8808e-06
OG0000000	0.00627404	0.00565723	1.10903	0.700588
OG0000000	0.980703	3.85946	0.254104	5.90572e-08
OG0000000	0.95347	2.72971	0.349294	1.9355e-06
OG0000000	NA	NA	NA	NA
OG0000000	1.27729	3.87073	0.329987	4.76284e-09
OG0000000	0.95287	2.49094	0.382535	3.89294e-06
OG0000000	0.00627404	0.00565723	1.10903	0.700588
OG0000000	0.975654	3.85834	0.252869	2.49261e-09
OG0000000	0.937487	3.93734	0.238102	2.27424e-07
OG0000000	1.27131	3.87044	0.328468	1.60513e-09
OG0000000	0.95287	2.49094	0.382535	3.89294e-06
OG0000000	0.00627404	0.00565723	1.10903	0.700588
OG0000000	0.975654	3.85834	0.252869	2.49261e-09
OG0000000	0.942588	3.7541	0.251082	3.62162e-07
OG0000000	0.00246788	NA	NA	NA
OG0000000	1.27131	3.87044	0.328468	1.60513e-09
OG0000000	1.43141	3.8465	0.372133	3.68261e-08
OG0000000	0.947732	5.9175	0.160157	1.33531e-07
OG0000000	1.59292	3.84839	0.41392	7.8656e-06
OG0000000	0.95347	2.72971	0.349294	1.9355e-06
OG0000000	NA	NA	NA	NA
OG0000000	1.27131	3.87044	0.328468	1.60513e-09
OG0000000	0.95347	2.72971	0.349294	1.9355e-06
OG0000000	NA	NA	NA	NA
OG0000000	1.27696	3.87611	0.329444	1.73378e-09
OG0000000	0.937487	3.93734	0.238102	2.27424e-07
OG0000000	NA	NA	NA	NA
OG0000000	1.27131	3.87044	0.328468	1.60513e-09
OG0000000	0.95347	2.72971	0.349294	1.9355e-06
OG0000000	NA	NA	NA	NA
OG0000000	1.27131	3.87044	0.328468	1.60513e-09
OG0000000	0.937487	3.93734	0.238102	2.27424e-07
OG0000000	NA	NA	NA	NA
OG0000000	1.27131	3.87044	0.328468	1.60513e-09
OG0000000	0.937487	3.93734	0.238102	2.27424e-07
OG0000000	NA	NA	NA	NA
OG0000000	0.975654	3.85834	0.252869	2.49261e-09
OG0000000	0.937487	3.93734	0.238102	2.27424e-07
OG0000000	0.00627404	0.00565723	1.10903	0.700588
OG0000000	0.980703	3.85946	0.254104	5.90572e-08
OG0000000	0.95347	2.72971	0.349294	1.9355e-06
OG0000000	NA	NA	NA	NA
OG0000000	1.27696	3.87611	0.329444	1.73378e-09
OG0000000	0.937487	3.93734	0.238102	2.27424e-07
OG0000000	NA	NA	NA	NA
OG0000000	1.27131	3.87044	0.328468	1.60513e-09
OG0000000	1.28117	3.87951	0.330242	4.44727e-11
OG0000000	1.27131	3.87044	0.328468	1.60513e-09
OG0000000	NA	NA	NA	NA
OG0000000	1.30648	3.86534	0.337998	9.99904e-11
OG0000000	1.27131	3.87044	0.328468	1.60513e-09
OG0000000	NA	NA	NA	NA
OG0000000	1.28117	3.87951	0.330242	4.44727e-11
OG0000000	1.27131	3.87044	0.328468	1.60513e-09
OG0000000	NA	NA	NA	NA
OG0000000	1.30648	3.86534	0.337998	9.99904e-11
OG0000000	1.27131	3.87044	0.328468	1.60513e-09
OG0000000	NA	NA	NA	NA
OG0000000	1.31063	3.86545	0.339064	1.01714e-10
OG0000000	1.27789	3.86937	0.330258	2.62179e-09
OG0000000	NA	NA	NA	NA
OG0000000	1.28043	3.87844	0.33014	2.32797e-11
OG0000000	1.28558	3.87464	0.331794	5.39875e-09
OG0000000	1.3565	3.86351	0.351104	2.32297e-12
OG0000000	1.28117	3.87951	0.330242	4.44727e-11
OG0000000	1.27131	3.87044	0.328468	1.60513e-09
OG0000000	0.00125642	NA	NA	NA
OG0000000	1.31601	3.87076	0.339987	1.22731e-09
OG0000000	1.28558	3.87464	0.331794	5.39875e-09
OG0000000	1.35307	3.86707	0.349895	2.0561e-11
OG0000000	1.30648	3.86534	0.337998	9.99904e-11
OG0000000	NA	NA	NA	NA
OG0000000	1.31601	3.87076	0.339987	1.22731e-09
OG0000000	1.28558	3.87464	0.331794	5.39875e-09
OG0000000	1.35307	3.86707	0.349895	2.0561e-11
OG0000000	1.31063	3.86545	0.339064	1.01714e-10
OG0000000	1.27789	3.86937	0.330258	2.62179e-09
OG0000000	NA	NA	NA	NA
OG0000000	1.44293	3.84043	0.375723	9.4507e-07
OG0000000	1.31047	3.86088	0.339421	3.29118e-12
OG0000000	1.80267	3.86063	0.466938	3.6259e-07
OG0000000	1.28117	3.87951	0.330242	4.44727e-11
OG0000000	1.27131	3.87044	0.328468	1.60513e-09
OG0000000	NA	NA	NA	NA
OG0000000	1.28117	3.87951	0.330242	4.44727e-11
OG0000000	1.27131	3.87044	0.328468	1.60513e-09
OG0000000	NA	0.00548233	0	NA
OG0000000	1.30648	3.86534	0.337998	9.99904e-11
OG0000000	1.27131	3.87044	0.328468	1.60513e-09
OG0000000	NA	NA	NA	NA
OG0000000	1.28117	3.87951	0.330242	4.44727e-11
OG0000000	1.27131	3.87044	0.328468	1.60513e-09
OG0000000	NA	NA	NA	NA
OG0000000	1.30648	3.86534	0.337998	9.99904e-11
OG0000000	1.27131	3.87044	0.328468	1.60513e-09
OG0000000	NA	NA	NA	NA
OG0000000	1.30648	3.86534	0.337998	9.99904e-11
OG0000000	1.27131	3.87044	0.328468	1.60513e-09
OG0000000	1.35307	3.86707	0.349895	2.0561e-11
OG0000000	1.30648	3.86534	0.337998	9.99904e-11
OG0000000	1.28558	3.87464	0.331794	5.39875e-09
OG0000000	1.3565	3.86351	0.351104	2.32297e-12
OG0000000	1.28117	3.87951	0.330242	4.44727e-11
OG0000000	1.27131	3.87044	0.328468	1.60513e-09
OG0000000	NA	0.00548233	0	NA
OG0000000	1.30648	3.86534	0.337998	9.99904e-11
OG0000000	1.27131	3.87044	0.328468	1.60513e-09
OG0000000	NA	NA	NA	NA
OG0000000	0.95347	2.72971	0.349294	1.9355e-06
OG0000000	1.28117	3.87951	0.330242	4.44727e-11
OG0000000	0.0159541	0.0244773	0.651793	0.33088
OG0000000	0.95347	2.72971	0.349294	1.9355e-06
OG0000000	1.28117	3.87951	0.330242	4.44727e-11
OG0000000	NA	NA	NA	NA
OG0000000	0.95347	2.72971	0.349294	1.9355e-06
OG0000000	1.28117	3.87951	0.330242	4.44727e-11
OG0000000	0.0159541	0.0244773	0.651793	0.33088
OG0000000	0.95347	2.72971	0.349294	1.9355e-06
OG0000000	1.28117	3.87951	0.330242	4.44727e-11
OG0000000	0.0173409	0.0241236	0.718837	0.533213
OG0000000	0.955944	2.46854	0.387252	6.63657e-06
OG0000000	1.28117	3.87951	0.330242	4.44727e-11
OG0000000	0.00124669	NA	NA	NA
OG0000000	0.954144	2.37123	0.402385	9.61055e-06
OG0000000	1.01143	3.9133	0.258459	5.11116e-08
OG0000000	NA	NA	NA	NA
OG0000000	0.95347	2.72971	0.349294	1.9355e-06
OG0000000	1.28478	3.88049	0.331087	4.50682e-11
OG0000000	0.0172039	0.0302104	0.56947	0.227217
OG0000000	0.954144	2.37123	0.402385	9.61055e-06
OG0000000	1.00913	3.91353	0.257857	5.13176e-08
OG0000000	0.0159541	0.0244773	0.651793	0.33088
OG0000000	1.28117	3.87951	0.330242	4.44727e-11
OG0000000	0.0172039	0.0302104	0.56947	0.227217
OG0000000	0.954144	2.37123	0.402385	9.61055e-06
OG0000000	1.00913	3.91353	0.257857	5.13176e-08
OG0000000	0.0173409	0.0241236	0.718837	0.533213
OG0000000	0.955944	2.46854	0.387252	6.63657e-06
OG0000000	1.28117	3.87951	0.330242	4.44727e-11
OG0000000	1.41835	3.84356	0.369021	1.17419e-11
OG0000000	0.0259027	0.0841497	0.307817	0.00241407
OG0000000	1.38501	3.84721	0.360005	1.55651e-10
OG0000000	NA	NA	NA	NA
OG0000000	0.95347	2.72971	0.349294	1.9355e-06
OG0000000	1.28117	3.87951	0.330242	4.44727e-11
OG0000000	NA	NA	NA	NA
OG0000000	0.95347	2.72971	0.349294	1.9355e-06
OG0000000	1.28745	3.88554	0.331343	1.73675e-10
OG0000000	0.0159541	0.0244773	0.651793	0.33088
OG0000000	0.95347	2.72971	0.349294	1.9355e-06
OG0000000	1.28117	3.87951	0.330242	4.44727e-11
OG0000000	NA	NA	NA	NA
OG0000000	0.95347	2.72971	0.349294	1.9355e-06
OG0000000	1.28117	3.87951	0.330242	4.44727e-11
OG0000000	0.0159541	0.0244773	0.651793	0.33088
OG0000000	0.95347	2.72971	0.349294	1.9355e-06
OG0000000	1.28117	3.87951	0.330242	4.44727e-11
OG0000000	0.0159541	0.0244773	0.651793	0.33088
OG0000000	0.95347	2.72971	0.349294	1.9355e-06
OG0000000	1.00913	3.91353	0.257857	5.13176e-08
OG0000000	0.0159541	0.0244773	0.651793	0.33088
OG0000000	0.954144	2.37123	0.402385	9.61055e-06
OG0000000	1.01143	3.9133	0.258459	5.11116e-08
OG0000000	NA	NA	NA	NA
OG0000000	0.95347	2.72971	0.349294	1.9355e-06
OG0000000	1.28745	3.88554	0.331343	1.73675e-10
OG0000000	0.0159541	0.0244773	0.651793	0.33088
OG0000000	0.95347	2.72971	0.349294	1.9355e-06
OG0000000	1.28117	3.87951	0.330242	4.44727e-11
OG0000000	1.27131	3.87044	0.328468	1.60513e-09
OG0000000	0.937487	3.93734	0.238102	2.27424e-07
OG0000000	NA	NA	NA	NA
OG0000000	1.27131	3.87044	0.328468	1.60513e-09
OG0000000	0.95347	2.72971	0.349294	1.9355e-06
OG0000000	NA	NA	NA	NA
OG0000000	1.27131	3.87044	0.328468	1.60513e-09
OG0000000	0.937487	3.93734	0.238102	2.27424e-07
OG0000000	NA	NA	NA	NA
OG0000000	1.27131	3.87044	0.328468	1.60513e-09
OG0000000	0.942588	3.7541	0.251082	3.62162e-07
OG0000000	0.00246788	NA	NA	NA
OG0000000	1.27131	3.87044	0.328468	1.60513e-09
OG0000000	0.957618	2.74162	0.349289	1.8808e-06
OG0000000	0.00627404	0.00565723	1.10903	0.700588
OG0000000	0.980703	3.85946	0.254104	5.90572e-08
OG0000000	0.95347	2.72971	0.349294	1.9355e-06
OG0000000	NA	NA	NA	NA
OG0000000	1.27729	3.87073	0.329987	4.76284e-09
OG0000000	0.95287	2.49094	0.382535	3.89294e-06
OG0000000	0.00627404	0.00565723	1.10903	0.700588
OG0000000	0.975654	3.85834	0.252869	2.49261e-09
OG0000000	0.937487	3.93734	0.238102	2.27424e-07
OG0000000	1.27131	3.87044	0.328468	1.60513e-09
OG0000000	0.95287	2.49094	0.382535	3.89294e-06
OG0000000	0.00627404	0.00565723	1.10903	0.700588
OG0000000	0.975654	3.85834	0.252869	2.49261e-09
OG0000000	0.942588	3.7541	0.251082	3.62162e-07
OG0000000	0.00246788	NA	NA	NA
OG0000000	1.27131	3.87044	0.328468	1.60513e-09
OG0000000	1.43141	3.8465	0.372133	3.68261e-08
OG0000000	0.947732	5.9175	0.160157	1.33531e-07
OG0000000	1.59292	3.84839	0.41392	7.8656e-06
OG0000000	0.95347	2.72971	0.349294	1.9355e-06
OG0000000	NA	NA	NA	NA
OG0000000	1.27131	3.87044	0.328468	1.60513e-09
OG0000000	0.95347	2.72971	0.349294	1.9355e-06
OG0000000	NA	NA	NA	NA
OG0000000	1.27696	3.87611	0.329444	1.73378e-09
OG0000000	0.937487	3.93734	0.238102	2.27424e-07
OG0000000	NA	NA	NA	NA
OG0000000	1.27131	3.87044	0.328468	1.60513e-09
OG0000000	0.95347	2.72971	0.349294	1.9355e-06
OG0000000	NA	NA	NA	NA
OG0000000	1.27131	3.87044	0.328468	1.60513e-09
OG0000000	0.937487	3.93734	0.238102	2.27424e-07
OG0000000	NA	NA	NA	NA
OG0000000	1.27131	3.87044	0.328468	1.60513e-09
OG0000000	0.937487	3.93734	0.238102	2.27424e-07
OG0000000	NA	NA	NA	NA
OG0000000	0.975654	3.85834	0.252869	2.49261e-09
OG0000000	0.937487	3.93734	0.238102	2.27424e-07
OG0000000	0.00627404	0.00565723	1.10903	0.700588
OG0000000	0.980703	3.85946	0.254104	5.90572e-08
OG0000000	0.95347	2.72971	0.349294	1.9355e-06
OG0000000	NA	NA	NA	NA
OG0000000	1.27696	3.87611	0.329444	1.73378e-09
OG0000000	0.937487	3.93734	0.238102	2.27424e-07
OG0000000	NA	NA	NA	NA
OG0000000	1.27131	3.87044	0.328468	1.60513e-09
OG0000000	1.30648	3.86534	0.337998	9.99904e-11
OG0000000	1.27131	3.87044	0.328468	1.60513e-09
OG0000000	NA	NA	NA	NA
OG0000000	1.28117	3.87951	0.330242	4.44727e-11
OG0000000	1.27131	3.87044	0.328468	1.60513e-09
OG0000000	NA	NA	NA	NA
OG0000000	1.30648	3.86534	0.337998	9.99904e-11
OG0000000	1.27131	3.87044	0.328468	1.60513e-09
OG0000000	NA	NA	NA	NA
OG0000000	1.31063	3.86545	0.339064	1.01714e-10
OG0000000	1.27789	3.86937	0.330258	2.62179e-09
OG0000000	NA	NA	NA	NA
OG0000000	1.28043	3.87844	0.33014	2.32797e-11
OG0000000	1.28558	3.87464	0.331794	5.39875e-09
OG0000000	1.3565	3.86351	0.351104	2.32297e-12
OG0000000	1.28117	3.87951	0.330242	4.44727e-11
OG0000000	1.27131	3.87044	0.328468	1.60513e-09
OG0000000	0.00125642	NA	NA	NA
OG0000000	1.31601	3.87076	0.339987	1.22731e-09
OG0000000	1.28558	3.87464	0.331794	5.39875e-09
OG0000000	1.35307	3.86707	0.349895	2.0561e-11
OG0000000	1.30648	3.86534	0.337998	9.99904e-11
OG0000000	NA	NA	NA	NA
OG0000000	1.31601	3.87076	0.339987	1.22731e-09
OG0000000	1.28558	3.87464	0.331794	5.39875e-09
OG0000000	1.35307	3.86707	0.349895	2.0561e-11
OG0000000	1.31063	3.86545	0.339064	1.01714e-10
OG0000000	1.27789	3.86937	0.330258	2.62179e-09
OG0000000	NA	NA	NA	NA
OG0000000	1.44293	3.84043	0.375723	9.4507e-07
OG0000000	1.31047	3.86088	0.339421	3.29118e-12
OG0000000	1.80267	3.86063	0.466938	3.6259e-07
OG0000000	1.28117	3.87951	0.330242	4.44727e-11
OG0000000	1.27131	3.87044	0.328468	1.60513e-09
OG0000000	NA	NA	NA	NA
OG0000000	1.28117	3.87951	0.330242	4.44727e-11
OG0000000	1.27131	3.87044	0.328468	1.60513e-09
OG0000000	NA	0.00548233	0	NA
OG0000000	1.30648	3.86534	0.337998	9.99904e-11
OG0000000	1.27131	3.87044	0.328468	1.60513e-09
OG0000000	NA	NA	NA	NA
OG0000000	1.28117	3.87951	0.330242	4.44727e-11
OG0000000	1.27131	3.87044	0.328468	1.60513e-09
OG0000000	NA	NA	NA	NA
OG0000000	1.30648	3.86534	0.337998	9.99904e-11
OG0000000	1.27131	3.87044	0.328468	1.60513e-09
OG0000000	NA	NA	NA	NA
OG0000000	1.30648	3.86534	0.337998	9.99904e-11
OG0000000	1.27131	3.87044	0.328468	1.60513e-09
OG0000000	1.35307	3.86707	0.349895	2.0561e-11
OG0000000	1.30648	3.86534	0.337998	9.99904e-11
OG0000000	1.28558	3.87464	0.331794	5.39875e-09
OG0000000	1.3565	3.86351	0.351104	2.32297e-12
OG0000000	1.28117	3.87951	0.330242	4.44727e-11
OG0000000	1.27131	3.87044	0.328468	1.60513e-09
OG0000000	NA	0.00548233	0	NA
OG0000000	1.30648	3.86534	0.337998	9.99904e-11
OG0000000	1.27131	3.87044	0.328468	1.60513e-09
OG0000000	NA	NA	NA	NA
OG0000000	0.937487	3.93734	0.238102	2.27424e-07
OG0000000	1.30648	3.86534	0.337998	9.99904e-11
OG0000000	0.0159541	0.0244773	0.651793	0.33088
OG0000000	0.937487	3.93734	0.238102	2.27424e-07
OG0000000	1.30648	3.86534	0.337998	9.99904e-11
OG0000000	NA	NA	NA	NA
OG0000000	0.937487	3.93734	0.238102	2.27424e-07
OG0000000	1.30648	3.86534	0.337998	9.99904e-11
OG0000000	0.00123258	NA	NA	NA
OG0000000	0.94012	3.06755	0.306472	8.44074e-07
OG0000000	1.30648	3.86534	0.337998	9.99904e-11
OG0000000	0.0172962	0.0243269	0.710992	0.532304
OG0000000	0.938015	2.88749	0.324855	1.33308e-06
OG0000000	0.988387	3.89596	0.253695	9.54602e-09
OG0000000	0.0159541	0.0244773	0.651793	0.33088
OG0000000	0.937487	3.93734	0.238102	2.27424e-07
OG0000000	1.31052	3.86638	0.338954	1.93793e-10
OG0000000	0.00123448	0.0060054	0.205561	0.283736
OG0000000	0.938015	2.88749	0.324855	1.33308e-06
OG0000000	0.988249	3.89635	0.253634	4.31168e-08
OG0000000	NA	NA	NA	NA
OG0000000	1.30648	3.86534	0.337998	9.99904e-11
OG0000000	0.00123448	0.0060054	0.205561	0.283736
OG0000000	0.938015	2.88749	0.324855	1.33308e-06
OG0000000	0.988249	3.89635	0.253634	4.31168e-08
OG0000000	0.00123258	NA	NA	NA
OG0000000	0.94012	3.06755	0.306472	8.44074e-07
OG0000000	1.30648	3.86534	0.337998	9.99904e-11
OG0000000	1.38783	3.82777	0.362569	5.03697e-13
OG0000000	0.0121105	0.0504166	0.240209	0.00739249
OG0000000	1.36222	3.8286	0.355801	1.56958e-11
OG0000000	0.0159541	0.0244773	0.651793	0.33088
OG0000000	0.937487	3.93734	0.238102	2.27424e-07
OG0000000	1.30648	3.86534	0.337998	9.99904e-11
OG0000000	0.0159541	0.0244773	0.651793	0.33088
OG0000000	0.937487	3.93734	0.238102	2.27424e-07
OG0000000	1.31278	3.87124	0.339111	3.85472e-10
OG0000000	NA	NA	NA	NA
OG0000000	0.937487	3.93734	0.238102	2.27424e-07
OG0000000	1.30648	3.86534	0.337998	9.99904e-11
OG0000000	0.0159541	0.0244773	0.651793	0.33088
OG0000000	0.937487	3.93734	0.238102	2.27424e-07
OG0000000	1.30648	3.86534	0.337998	9.99904e-11
OG0000000	NA	NA	NA	NA
OG0000000	0.937487	3.93734	0.238102	2.27424e-07
OG0000000	1.30648	3.86534	0.337998	9.99904e-11
OG0000000	NA	NA	NA	NA
OG0000000	0.937487	3.93734	0.238102	2.27424e-07
OG0000000	0.988249	3.89635	0.253634	4.31168e-08
OG0000000	NA	NA	NA	NA
OG0000000	0.938015	2.88749	0.324855	1.33308e-06
OG0000000	0.988387	3.89596	0.253695	9.54602e-09
OG0000000	0.0159541	0.0244773	0.651793	0.33088
OG0000000	0.937487	3.93734	0.238102	2.27424e-07
OG0000000	1.31278	3.87124	0.339111	3.85472e-10
OG0000000	NA	NA	NA	NA
OG0000000	0.937487	3.93734	0.238102	2.27424e-07
OG0000000	1.30648	3.86534	0.337998	9.99904e-11
OG0000000	1.27131	3.87044	0.328468	1.60513e-09
OG0000000	0.95347	2.72971	0.349294	1.9355e-06
OG0000000	NA	NA	NA	NA
OG0000000	1.27131	3.87044	0.328468	1.60513e-09
OG0000000	0.937487	3.93734	0.238102	2.27424e-07
OG0000000	NA	NA	NA	NA
OG0000000	1.27131	3.87044	0.328468	1.60513e-09
OG0000000	0.942588	3.7541	0.251082	3.62162e-07
OG0000000	0.00246788	NA	NA	NA
OG0000000	1.27131	3.87044	0.328468	1.60513e-09
OG0000000	0.957618	2.74162	0.349289	1.8808e-06
OG0000000	0.00627404	0.00565723	1.10903	0.700588
OG0000000	0.980703	3.85946	0.254104	5.90572e-08
OG0000000	0.95347	2.72971	0.349294	1.9355e-06
OG0000000	NA	NA	NA	NA
OG0000000	1.27729	3.87073	0.329987	4.76284e-09
OG0000000	0.95287	2.49094	0.382535	3.89294e-06
OG0000000	0.00627404	0.00565723	1.10903	0.700588
OG0000000	0.975654	3.85834	0.252869	2.49261e-09
OG0000000	0.937487	3.93734	0.238102	2.27424e-07
OG0000000	1.27131	3.87044	0.328468	1.60513e-09
OG0000000	0.95287	2.49094	0.382535	3.89294e-06
OG0000000	0.00627404	0.00565723	1.10903	0.700588
OG0000000	0.975654	3.85834	0.252869	2.49261e-09
OG0000000	0.942588	3.7541	0.251082	3.62162e-07
OG0000000	0.00246788	NA	NA	NA
OG0000000	1.27131	3.87044	0.328468	1.60513e-09
OG0000000	1.43141	3.8465	0.372133	3.68261e-08
OG0000000	0.947732	5.9175	0.160157	1.33531e-07
OG0000000	1.59292	3.84839	0.41392	7.8656e-06
OG0000000	0.95347	2.72971	0.349294	1.9355e-06
OG0000000	NA	NA	NA	NA
OG0000000	1.27131	3.87044	0.328468	1.60513e-09
OG0000000	0.95347	2.72971	0.349294	1.9355e-06
OG0000000	NA	NA	NA	NA
OG0000000	1.27696	3.87611	0.329444	1.73378e-09
OG0000000	0.937487	3.93734	0.238102	2.27424e-07
OG0000000	NA	NA	NA	NA
OG0000000	1.27131	3.87044	0.328468	1.60513e-09
OG0000000	0.95347	2.72971	0.349294	1.9355e-06
OG0000000	NA	NA	NA	NA
OG0000000	1.27131	3.87044	0.328468	1.60513e-09
OG0000000	0.937487	3.93734	0.238102	2.27424e-07
OG0000000	NA	NA	NA	NA
OG0000000	1.27131	3.87044	0.328468	1.60513e-09
OG0000000	0.937487	3.93734	0.238102	2.27424e-07
OG0000000	NA	NA	NA	NA
OG0000000	0.975654	3.85834	0.252869	2.49261e-09
OG0000000	0.937487	3.93734	0.238102	2.27424e-07
OG0000000	0.00627404	0.00565723	1.10903	0.700588
OG0000000	0.980703	3.85946	0.254104	5.90572e-08
OG0000000	0.95347	2.72971	0.349294	1.9355e-06
OG0000000	NA	NA	NA	NA
OG0000000	1.27696	3.87611	0.329444	1.73378e-09
OG0000000	0.937487	3.93734	0.238102	2.27424e-07
OG0000000	NA	NA	NA	NA
OG0000000	1.27131	3.87044	0.328468	1.60513e-09
OG0000000	1.28117	3.87951	0.330242	4.44727e-11
OG0000000	1.27131	3.87044	0.328468	1.60513e-09
OG0000000	NA	NA	NA	NA
OG0000000	1.30648	3.86534	0.337998	9.99904e-11
OG0000000	1.27131	3.87044	0.328468	1.60513e-09
OG0000000	NA	NA	NA	NA
OG0000000	1.31063	3.86545	0.339064	1.01714e-10
OG0000000	1.27789	3.86937	0.330258	2.62179e-09
OG0000000	NA	NA	NA	NA
OG0000000	1.28043	3.87844	0.33014	2.32797e-11
OG0000000	1.28558	3.87464	0.331794	5.39875e-09
OG0000000	1.3565	3.86351	0.351104	2.32297e-12
OG0000000	1.28117	3.87951	0.330242	4.44727e-11
OG0000000	1.27131	3.87044	0.328468	1.60513e-09
OG0000000	0.00125642	NA	NA	NA
OG0000000	1.31601	3.87076	0.339987	1.22731e-09
OG0000000	1.28558	3.87464	0.331794	5.39875e-09
OG0000000	1.35307	3.86707	0.349895	2.0561e-11
OG0000000	1.30648	3.86534	0.337998	9.99904e-11
OG0000000	NA	NA	NA	NA
OG0000000	1.31601	3.87076	0.339987	1.22731e-09
OG0000000	1.28558	3.87464	0.331794	5.39875e-09
OG0000000	1.35307	3.86707	0.349895	2.0561e-11
OG0000000	1.31063	3.86545	0.339064	1.01714e-10
OG0000000	1.27789	3.86937	0.330258	2.62179e-09
OG0000000	NA	NA	NA	NA
OG0000000	1.44293	3.84043	0.375723	9.4507e-07
OG0000000	1.31047	3.86088	0.339421	3.29118e-12
OG0000000	1.80267	3.86063	0.466938	3.6259e-07
OG0000000	1.28117	3.87951	0.330242	4.44727e-11
OG0000000	1.27131	3.87044	0.328468	1.60513e-09
OG0000000	NA	NA	NA	NA
OG0000000	1.28117	3.87951	0.330242	4.44727e-11
OG0000000	1.27131	3.87044	0.328468	1.60513e-09
OG0000000	NA	0.00548233	0	NA
OG0000000	1.30648	3.86534	0.337998	9.99904e-11
OG0000000	1.27131	3.87044	0.328468	1.60513e-09
OG0000000	NA	NA	NA	NA
OG0000000	1.28117	3.87951	0.330242	4.44727e-11
OG0000000	1.27131	3.87044	0.328468	1.60513e-09
OG0000000	NA	NA	NA	NA
OG0000000	1.30648	3.86534	0.337998	9.99904e-11
OG0000000	1.27131	3.87044	0.328468	1.60513e-09
OG0000000	NA	NA	NA	NA
OG0000000	1.30648	3.86534	0.337998	9.99904e-11
OG0000000	1.27131	3.87044	0.328468	1.60513e-09
OG0000000	1.35307	3.86707	0.349895	2.0561e-11
OG0000000	1.30648	3.86534	0.337998	9.99904e-11
OG0000000	1.28558	3.87464	0.331794	5.39875e-09
OG0000000	1.3565	3.86351	0.351104	2.32297e-12
OG0000000	1.28117	3.87951	0.330242	4.44727e-11
OG0000000	1.27131	3.87044	0.328468	1.60513e-09
OG0000000	NA	0.00548233	0	NA
OG0000000	1.30648	3.86534	0.337998	9.99904e-11
OG0000000	1.27131	3.87044	0.328468	1.60513e-09
OG0000000	NA	NA	NA	NA
OG0000000	0.95347	2.72971	0.349294	1.9355e-06
OG0000000	1.28117	3.87951	0.330242	4.44727e-11
OG0000000	0.0159541	0.0244773	0.651793	0.33088
OG0000000	0.95347	2.72971	0.349294	1.9355e-06
OG0000000	1.28117	3.87951	0.330242	4.44727e-11
OG0000000	0.0173409	0.0241236	0.718837	0.533213
OG0000000	0.955944	2.46854	0.387252	6.63657e-06
OG0000000	1.28117	3.87951	0.330242	4.44727e-11
OG0000000	0.00124669	NA	NA	NA
OG0000000	0.954144	2.37123	0.402385	9.61055e-06
OG0000000	1.01143	3.9133	0.258459	5.11116e-08
OG0000000	NA	NA	NA	NA
OG0000000	0.95347	2.72971	0.349294	1.9355e-06
OG0000000	1.28478	3.88049	0.331087	4.50682e-11
OG0000000	0.0172039	0.0302104	0.56947	0.227217
OG0000000	0.954144	2.37123	0.402385	9.61055e-06
OG0000000	1.00913	3.91353	0.257857	5.13176e-08
OG0000000	0.0159541	0.0244773	0.651793	0.33088
OG0000000	1.28117	3.87951	0.330242	4.44727e-11
OG0000000	0.0172039	0.0302104	0.56947	0.227217
OG0000000	0.954144	2.37123	0.402385	9.61055e-06
OG0000000	1.00913	3.91353	0.257857	5.13176e-08
OG0000000	0.0173409	0.0241236	0.718837	0.533213
OG0000000	0.955944	2.46854	0.387252	6.63657e-06
OG0000000	1.28117	3.87951	0.330242	4.44727e-11
OG0000000	1.41835	3.84356	0.369021	1.17419e-11
OG0000000	0.0259027	0.0841497	0.307817	0.00241407
OG0000000	1.38501	3.84721	0.360005	1.55651e-10
OG0000000	NA	NA	NA	NA
OG0000000	0.95347	2.72971	0.349294	1.9355e-06
OG0000000	1.28117	3.87951	0.330242	4.44727e-11
OG0000000	NA	NA	NA	NA
OG0000000	0.95347	2.72971	0.349294	1.9355e-06
OG0000000	1.28745	3.88554	0.331343	1.73675e-10
OG0000000	0.0159541	0.0244773	0.651793	0.33088
OG0000000	0.95347	2.72971	0.349294	1.9355e-06
OG0000000	1.28117	3.87951	0.330242	4.44727e-11
OG0000000	NA	NA	NA	NA
OG0000000	0.95347	2.72971	0.349294	1.9355e-06
OG0000000	1.28117	3.87951	0.330242	4.44727e-11
OG0000000	0.0159541	0.0244773	0.651793	0.33088
OG0000000	0.95347	2.72971	0.349294	1.9355e-06
OG0000000	1.28117	3.87951	0.330242	4.44727e-11
OG0000000	0.0159541	0.0244773	0.651793	0.33088
OG0000000	0.95347	2.72971	0.349294	1.9355e-06
OG0000000	1.00913	3.91353	0.257857	5.13176e-08
OG0000000	0.0159541	0.0244773	0.651793	0.33088
OG0000000	0.954144	2.37123	0.402385	9.61055e-06
OG0000000	1.01143	3.9133	0.258459	5.11116e-08
OG0000000	NA	NA	NA	NA
OG0000000	0.95347	2.72971	0.349294	1.9355e-06
OG0000000	1.28745	3.88554	0.331343	1.73675e-10
OG0000000	0.0159541	0.0244773	0.651793	0.33088
OG0000000	0.95347	2.72971	0.349294	1.9355e-06
OG0000000	1.28117	3.87951	0.330242	4.44727e-11
OG0000000	1.27131	3.87044	0.328468	1.60513e-09
OG0000000	0.937487	3.93734	0.238102	2.27424e-07
OG0000000	NA	NA	NA	NA
OG0000000	1.27131	3.87044	0.328468	1.60513e-09
OG0000000	0.942588	3.7541	0.251082	3.62162e-07
OG0000000	0.00246788	NA	NA	NA
OG0000000	1.27131	3.87044	0.328468	1.60513e-09
OG0000000	0.957618	2.74162	0.349289	1.8808e-06
OG0000000	0.00627404	0.00565723	1.10903	0.700588
OG0000000	0.980703	3.85946	0.254104	5.90572e-08
OG0000000	0.95347	2.72971	0.349294	1.9355e-06
OG0000000	NA	NA	NA	NA
OG0000000	1.27729	3.87073	0.329987	4.76284e-09
OG0000000	0.95287	2.49094	0.382535	3.89294e-06
OG0000000	0.00627404	0.00565723	1.10903	0.700588
OG0000000	0.975654	3.85834	0.252869	2.49261e-09
OG0000000	0.937487	3.93734	0.238102	2.27424e-07
OG0000000	1.27131	3.87044	0.328468	1.60513e-09
OG0000000	0.95287	2.49094	0.382535	3.89294e-06
OG0000000	0.00627404	0.00565723	1.10903	0.700588
OG0000000	0.975654	3.85834	0.252869	2.49261e-09
OG0000000	0.942588	3.7541	0.251082	3.62162e-07
OG0000000	0.00246788	NA	NA	NA
OG0000000	1.27131	3.87044	0.328468	1.60513e-09
OG0000000	1.43141	3.8465	0.372133	3.68261e-08
OG0000000	0.947732	5.9175	0.160157	1.33531e-07
OG0000000	1.59292	3.84839	0.41392	7.8656e-06
OG0000000	0.95347	2.72971	0.349294	1.9355e-06
OG0000000	NA	NA	NA	NA
OG0000000	1.27131	3.87044	0.328468	1.60513e-09
OG0000000	0.95347	2.72971	0.349294	1.9355e-06
OG0000000	NA	NA	NA	NA
OG0000000	1.27696	3.87611	0.329444	1.73378e-09
OG0000000	0.937487	3.93734	0.238102	2.27424e-07
OG0000000	NA	NA	NA	NA
OG0000000	1.27131	3.87044	0.328468	1.60513e-09
OG0000000	0.95347	2.72971	0.349294	1.9355e-06
OG0000000	NA	NA	NA	NA
OG0000000	1.27131	3.87044	0.328468	1.60513e-09
OG0000000	0.937487	3.93734	0.238102	2.27424e-07
OG0000000	NA	NA	NA	NA
OG0000000	1.27131	3.87044	0.328468	1.60513e-09
OG0000000	0.937487	3.93734	0.238102	2.27424e-07
OG0000000	NA	NA	NA	NA
OG0000000	0.975654	3.85834	0.252869	2.49261e-09
OG0000000	0.937487	3.93734	0.238102	2.27424e-07
OG0000000	0.00627404	0.00565723	1.10903	0.700588
OG0000000	0.980703	3.85946	0.254104	5.90572e-08
OG0000000	0.95347	2.72971	0.349294	1.9355e-06
OG0000000	NA	NA	NA	NA
OG0000000	1.27696	3.87611	0.329444	1.73378e-09
OG0000000	0.937487	3.93734	0.238102	2.27424e-07
OG0000000	NA	NA	NA	NA
OG0000000	1.27131	3.87044	0.328468	1.60513e-09
OG0000000	1.30648	3.86534	0.337998	9.99904e-11
OG0000000	1.27131	3.87044	0.328468	1.60513e-09
OG0000000	NA	NA	NA	NA
OG0000000	1.31063	3.86545	0.339064	1.01714e-10
OG0000000	1.27789	3.86937	0.330258	2.62179e-09
OG0000000	NA	NA	NA	NA
OG0000000	1.28043	3.87844	0.33014	2.32797e-11
OG0000000	1.28558	3.87464	0.331794	5.39875e-09
OG0000000	1.3565	3.86351	0.351104	2.32297e-12
OG0000000	1.28117	3.87951	0.330242	4.44727e-11
OG0000000	1.27131	3.87044	0.328468	1.60513e-09
OG0000000	0.00125642	NA	NA	NA
OG0000000	1.31601	3.87076	0.339987	1.22731e-09
OG0000000	1.28558	3.87464	0.331794	5.39875e-09
OG0000000	1.35307	3.86707	0.349895	2.0561e-11
OG0000000	1.30648	3.86534	0.337998	9.99904e-11
OG0000000	NA	NA	NA	NA
OG0000000	1.31601	3.87076	0.339987	1.22731e-09
OG0000000	1.28558	3.87464	0.331794	5.39875e-09
OG0000000	1.35307	3.86707	0.349895	2.0561e-11
OG0000000	1.31063	3.86545	0.339064	1.01714e-10
OG0000000	1.27789	3.86937	0.330258	2.62179e-09
OG0000000	NA	NA	NA	NA
OG0000000	1.44293	3.84043	0.375723	9.4507e-07
OG0000000	1.31047	3.86088	0.339421	3.29118e-12
OG0000000	1.80267	3.86063	0.466938	3.6259e-07
OG0000000	1.28117	3.87951	0.330242	4.44727e-11
OG0000000	1.27131	3.87044	0.328468	1.60513e-09
OG0000000	NA	NA	NA	NA
OG0000000	1.28117	3.87951	0.330242	4.44727e-11
OG0000000	1.27131	3.87044	0.328468	1.60513e-09
OG0000000	NA	0.00548233	0	NA
OG0000000	1.30648	3.86534	0.337998	9.99904e-11
OG0000000	1.27131	3.87044	0.328468	1.60513e-09
OG0000000	NA	NA	NA	NA
OG0000000	1.28117	3.87951	0.330242	4.44727e-11
OG0000000	1.27131	3.87044	0.328468	1.60513e-09
OG0000000	NA	NA	NA	NA
OG0000000	1.30648	3.86534	0.337998	9.99904e-11
OG0000000	1.27131	3.87044	0.328468	1.60513e-09
OG0000000	NA	NA	NA	NA
OG0000000	1.30648	3.86534	0.337998	9.99904e-11
OG0000000	1.27131	3.87044	0.328468	1.60513e-09
OG0000000	1.35307	3.86707	0.349895	2.0561e-11
OG0000000	1.30648	3.86534	0.337998	9.99904e-11
OG0000000	1.28558	3.87464	0.331794	5.39875e-09
OG0000000	1.3565	3.86351	0.351104	2.32297e-12
OG0000000	1.28117	3.87951	0.330242	4.44727e-11
OG0000000	1.27131	3.87044	0.328468	1.60513e-09
OG0000000	NA	0.00548233	0	NA
OG0000000	1.30648	3.86534	0.337998	9.99904e-11
OG0000000	1.27131	3.87044	0.328468	1.60513e-09
OG0000000	NA	NA	NA	NA
OG0000000	0.937487	3.93734	0.238102	2.27424e-07
OG0000000	1.30648	3.86534	0.337998	9.99904e-11
OG0000000	0.00123258	NA	NA	NA
OG0000000	0.94012	3.06755	0.306472	8.44074e-07
OG0000000	1.30648	3.86534	0.337998	9.99904e-11
OG0000000	0.0172962	0.0243269	0.710992	0.532304
OG0000000	0.938015	2.88749	0.324855	1.33308e-06
OG0000000	0.988387	3.89596	0.253695	9.54602e-09
OG0000000	0.0159541	0.0244773	0.651793	0.33088
OG0000000	0.937487	3.93734	0.238102	2.27424e-07
OG0000000	1.31052	3.86638	0.338954	1.93793e-10
OG0000000	0.00123448	0.0060054	0.205561	0.283736
OG0000000	0.938015	2.88749	0.324855	1.33308e-06
OG0000000	0.988249	3.89635	0.253634	4.31168e-08
OG0000000	NA	NA	NA	NA
OG0000000	1.30648	3.86534	0.337998	9.99904e-11
OG0000000	0.00123448	0.0060054	0.205561	0.283736
OG0000000	0.938015	2.88749	0.324855	1.33308e-06
OG0000000	0.988249	3.89635	0.253634	4.31168e-08
OG0000000	0.00123258	NA	NA	NA
OG0000000	0.94012	3.06755	0.306472	8.44074e-07
OG0000000	1.30648	3.86534	0.337998	9.99904e-11
OG0000000	1.38783	3.82777	0.362569	5.03697e-13
OG0000000	0.0121105	0.0504166	0.240209	0.00739249
OG0000000	1.36222	3.8286	0.355801	1.56958e-11
OG0000000	0.0159541	0.0244773	0.651793	0.33088
OG0000000	0.937487	3.93734	0.238102	2.27424e-07
OG0000000	1.30648	3.86534	0.337998	9.99904e-11
OG0000000	0.0159541	0.0244773	0.651793	0.33088
OG0000000	0.937487	3.93734	0.238102	2.27424e-07
OG0000000	1.31278	3.87124	0.339111	3.85472e-10
OG0000000	NA	NA	NA	NA
OG0000000	0.937487	3.93734	0.238102	2.27424e-07
OG0000000	1.30648	3.86534	0.337998	9.99904e-11
OG0000000	0.0159541	0.0244773	0.651793	0.33088
OG0000000	0.937487	3.93734	0.238102	2.27424e-07
OG0000000	1.30648	3.86534	0.337998	9.99904e-11
OG0000000	NA	NA	NA	NA
OG0000000	0.937487	3.93734	0.238102	2.27424e-07
OG0000000	1.30648	3.86534	0.337998	9.99904e-11
OG0000000	NA	NA	NA	NA
OG0000000	0.937487	3.93734	0.238102	2.27424e-07
OG0000000	0.988249	3.89635	0.253634	4.31168e-08
OG0000000	NA	NA	NA	NA
OG0000000	0.938015	2.88749	0.324855	1.33308e-06
OG0000000	0.988387	3.89596	0.253695	9.54602e-09
OG0000000	0.0159541	0.0244773	0.651793	0.33088
OG0000000	0.937487	3.93734	0.238102	2.27424e-07
OG0000000	1.31278	3.87124	0.339111	3.85472e-10
OG0000000	NA	NA	NA	NA
OG0000000	0.937487	3.93734	0.238102	2.27424e-07
OG0000000	1.30648	3.86534	0.337998	9.99904e-11
OG0000000	1.27131	3.87044	0.328468	1.60513e-09
OG0000000	0.942588	3.7541	0.251082	3.62162e-07
OG0000000	0.00246788	NA	NA	NA
OG0000000	1.27131	3.87044	0.328468	1.60513e-09
OG0000000	0.957618	2.74162	0.349289	1.8808e-06
OG0000000	0.00627404	0.00565723	1.10903	0.700588
OG0000000	0.980703	3.85946	0.254104	5.90572e-08
OG0000000	0.95347	2.72971	0.349294	1.9355e-06
OG0000000	NA	NA	NA	NA
OG0000000	1.27729	3.87073	0.329987	4.76284e-09
OG0000000	0.95287	2.49094	0.382535	3.89294e-06
OG0000000	0.00627404	0.00565723	1.10903	0.700588
OG0000000	0.975654	3.85834	0.252869	2.49261e-09
OG0000000	0.937487	3.93734	0.238102	2.27424e-07
OG0000000	1.27131	3.87044	0.328468	1.60513e-09
OG0000000	0.95287	2.49094	0.382535	3.89294e-06
OG0000000	0.00627404	0.00565723	1.10903	0.700588
OG0000000	0.975654	3.85834	0.252869	2.49261e-09
OG0000000	0.942588	3.7541	0.251082	3.62162e-07
OG0000000	0.00246788	NA	NA	NA
OG0000000	1.27131	3.87044	0.328468	1.60513e-09
OG0000000	1.43141	3.8465	0.372133	3.68261e-08
OG0000000	0.947732	5.9175	0.160157	1.33531e-07
OG0000000	1.59292	3.84839	0.41392	7.8656e-06
OG0000000	0.95347	2.72971	0.349294	1.9355e-06
OG0000000	NA	NA	NA	NA
OG0000000	1.27131	3.87044	0.328468	1.60513e-09
OG0000000	0.95347	2.72971	0.349294	1.9355e-06
OG0000000	NA	NA	NA	NA
OG0000000	1.27696	3.87611	0.329444	1.73378e-09
OG0000000	0.937487	3.93734	0.238102	2.27424e-07
OG0000000	NA	NA	NA	NA
OG0000000	1.27131	3.87044	0.328468	1.60513e-09
OG0000000	0.95347	2.72971	0.349294	1.9355e-06
OG0000000	NA	NA	NA	NA
OG0000000	1.27131	3.87044	0.328468	1.60513e-09
OG0000000	0.937487	3.93734	0.238102	2.27424e-07
OG0000000	NA	NA	NA	NA
OG0000000	1.27131	3.87044	0.328468	1.60513e-09
OG0000000	0.937487	3.93734	0.238102	2.27424e-07
OG0000000	NA	NA	NA	NA
OG0000000	0.975654	3.85834	0.252869	2.49261e-09
OG0000000	0.937487	3.93734	0.238102	2.27424e-07
OG0000000	0.00627404	0.00565723	1.10903	0.700588
OG0000000	0.980703	3.85946	0.254104	5.90572e-08
OG0000000	0.95347	2.72971	0.349294	1.9355e-06
OG0000000	NA	NA	NA	NA
OG0000000	1.27696	3.87611	0.329444	1.73378e-09
OG0000000	0.937487	3.93734	0.238102	2.27424e-07
OG0000000	NA	NA	NA	NA
OG0000000	1.27131	3.87044	0.328468	1.60513e-09
OG0000000	1.31063	3.86545	0.339064	1.01714e-10
OG0000000	1.27789	3.86937	0.330258	2.62179e-09
OG0000000	NA	NA	NA	NA
OG0000000	1.28043	3.87844	0.33014	2.32797e-11
OG0000000	1.28558	3.87464	0.331794	5.39875e-09
OG0000000	1.3565	3.86351	0.351104	2.32297e-12
OG0000000	1.28117	3.87951	0.330242	4.44727e-11
OG0000000	1.27131	3.87044	0.328468	1.60513e-09
OG0000000	0.00125642	NA	NA	NA
OG0000000	1.31601	3.87076	0.339987	1.22731e-09
OG0000000	1.28558	3.87464	0.331794	5.39875e-09
OG0000000	1.35307	3.86707	0.349895	2.0561e-11
OG0000000	1.30648	3.86534	0.337998	9.99904e-11
OG0000000	NA	NA	NA	NA
OG0000000	1.31601	3.87076	0.339987	1.22731e-09
OG0000000	1.28558	3.87464	0.331794	5.39875e-09
OG0000000	1.35307	3.86707	0.349895	2.0561e-11
OG0000000	1.31063	3.86545	0.339064	1.01714e-10
OG0000000	1.27789	3.86937	0.330258	2.62179e-09
OG0000000	NA	NA	NA	NA
OG0000000	1.44293	3.84043	0.375723	9.4507e-07
OG0000000	1.31047	3.86088	0.339421	3.29118e-12
OG0000000	1.80267	3.86063	0.466938	3.6259e-07
OG0000000	1.28117	3.87951	0.330242	4.44727e-11
OG0000000	1.27131	3.87044	0.328468	1.60513e-09
OG0000000	NA	NA	NA	NA
OG0000000	1.28117	3.87951	0.330242	4.44727e-11
OG0000000	1.27131	3.87044	0.328468	1.60513e-09
OG0000000	NA	0.00548233	0	NA
OG0000000	1.30648	3.86534	0.337998	9.99904e-11
OG0000000	1.27131	3.87044	0.328468	1.60513e-09
OG0000000	NA	NA	NA	NA
OG0000000	1.28117	3.87951	0.330242	4.44727e-11
OG0000000	1.27131	3.87044	0.328468	1.60513e-09
OG0000000	NA	NA	NA	NA
OG0000000	1.30648	3.86534	0.337998	9.99904e-11
OG0000000	1.27131	3.87044	0.328468	1.60513e-09
OG0000000	NA	NA	NA	NA
OG0000000	1.30648	3.86534	0.337998	9.99904e-11
OG0000000	1.27131	3.87044	0.328468	1.60513e-09
OG0000000	1.35307	3.86707	0.349895	2.0561e-11
OG0000000	1.30648	3.86534	0.337998	9.99904e-11
OG0000000	1.28558	3.87464	0.331794	5.39875e-09
OG0000000	1.3565	3.86351	0.351104	2.32297e-12
OG0000000	1.28117	3.87951	0.330242	4.44727e-11
OG0000000	1.27131	3.87044	0.328468	1.60513e-09
OG0000000	NA	0.00548233	0	NA
OG0000000	1.30648	3.86534	0.337998	9.99904e-11
OG0000000	1.27131	3.87044	0.328468	1.60513e-09
OG0000000	NA	NA	NA	NA
OG0000000	0.9452	3.0076	0.314271	8.53683e-07
OG0000000	1.31063	3.86545	0.339064	1.01714e-10
OG0000000	0.0186792	0.0239987	0.778341	0.544374
OG0000000	0.943064	2.84118	0.331927	2.05147e-06
OG0000000	0.982817	3.89624	0.252247	9.29366e-09
OG0000000	0.0173409	0.0241236	0.718837	0.533213
OG0000000	0.942588	3.7541	0.251082	3.62162e-07
OG0000000	1.31504	3.86668	0.340096	1.83148e-10
OG0000000	NA	0.00599968	0	NA
OG0000000	0.943064	2.84118	0.331927	2.05147e-06
OG0000000	0.982662	3.89666	0.252181	2.53886e-08
OG0000000	0.00123258	NA	NA	NA
OG0000000	1.31063	3.86545	0.339064	1.01714e-10
OG0000000	NA	0.00599968	0	NA
OG0000000	0.943064	2.84118	0.331927	2.05147e-06
OG0000000	0.982662	3.89666	0.252181	2.53886e-08
OG0000000	NA	NA	NA	NA
OG0000000	0.9452	3.0076	0.314271	8.53683e-07
OG0000000	1.31063	3.86545	0.339064	1.01714e-10
OG0000000	1.37659	3.82519	0.359874	2.25357e-13
OG0000000	0.0133402	0.0502603	0.265422	0.010798
OG0000000	1.35468	3.82706	0.353973	3.76745e-12
OG0000000	0.0173409	0.0241236	0.718837	0.533213
OG0000000	0.942588	3.7541	0.251082	3.62162e-07
OG0000000	1.31063	3.86545	0.339064	1.01714e-10
OG0000000	0.0173409	0.0241236	0.718837	0.533213
OG0000000	0.942588	3.7541	0.251082	3.62162e-07
OG0000000	1.31702	3.87139	0.340193	3.936e-10
OG0000000	0.00123258	NA	NA	NA
OG0000000	0.942588	3.7541	0.251082	3.62162e-07
OG0000000	1.31063	3.86545	0.339064	1.01714e-10
OG0000000	0.0173409	0.0241236	0.718837	0.533213
OG0000000	0.942588	3.7541	0.251082	3.62162e-07
OG0000000	1.31063	3.86545	0.339064	1.01714e-10
OG0000000	0.00123258	NA	NA	NA
OG0000000	0.942588	3.7541	0.251082	3.62162e-07
OG0000000	1.31063	3.86545	0.339064	1.01714e-10
OG0000000	0.00123258	NA	NA	NA
OG0000000	0.942588	3.7541	0.251082	3.62162e-07
OG0000000	0.982662	3.89666	0.252181	2.53886e-08
OG0000000	0.00123258	NA	NA	NA
OG0000000	0.943064	2.84118	0.331927	2.05147e-06
OG0000000	0.982817	3.89624	0.252247	9.29366e-09
OG0000000	0.0173409	0.0241236	0.718837	0.533213
OG0000000	0.942588	3.7541	0.251082	3.62162e-07
OG0000000	1.31702	3.87139	0.340193	3.936e-10
OG0000000	0.00123258	NA	NA	NA
OG0000000	0.942588	3.7541	0.251082	3.62162e-07
OG0000000	1.31063	3.86545	0.339064	1.01714e-10
OG0000000	1.27789	3.86937	0.330258	2.62179e-09
OG0000000	0.960051	2.47871	0.387319	9.26753e-06
OG0000000	0.00371082	0.00600814	0.617633	0.527585
OG0000000	0.982594	3.85751	0.254722	9.10845e-08
OG0000000	0.955944	2.46854	0.387252	6.63657e-06
OG0000000	0.00246788	NA	NA	NA
OG0000000	1.28385	3.86952	0.331784	8.02049e-09
OG0000000	0.955255	2.29141	0.416886	1.86546e-05
OG0000000	0.00371082	0.00600814	0.617633	0.527585
OG0000000	0.97751	3.85631	0.253483	4.06176e-09
OG0000000	0.94012	3.06755	0.306472	8.44074e-07
OG0000000	1.27789	3.86937	0.330258	2.62179e-09
OG0000000	0.955255	2.29141	0.416886	1.86546e-05
OG0000000	0.00371082	0.00600814	0.617633	0.527585
[truncated: 87,437 more rows]
