# Supplementary material for: Pan-genome analysis reveals structural variation- associated expression and evolutionary diversity of the ZmCYP450 gene family in maize
Source: Front Plant Sci. 2026 Jul 15;17:1874015. doi: 10.3389/fpls.2026.1874015 (PMC13430558; doi:10.3389/fpls.2026.1874015)
Supplement: Supplementary file 8 [file Table8.xlsx]

## Sheet: P450_282OGs_Full_Transcript_Map
Supplementary Table S8 Pan-genomic categorization and candidate structural variation cross-referencing of ZmCYP450 orthogroups.
Orthogroup	Variety	Transcript ID	Pan Genome Category	Candidate SV Gene	Used as Phylogenetic Representative
OG0000000	Zm00001	Zm00001eb339130_P002	Core	NO	NO
OG0000000	Zm00001	Zm00001eb339150_P001	Core	NO	NO
OG0000000	Zm00001	Zm00001eb339170_P001	Core	NO	YES
OG0000000	Zm00014	Zm00014ba362150.1	Core	NO	NO
OG0000000	Zm00014	Zm00014ba362170.1	Core	NO	NO
OG0000000	Zm00014	Zm00014ba362210.1	Core	NO	NO
OG0000000	Zm00018	Zm00018ab355330_P001	Core	NO	NO
OG0000000	Zm00018	Zm00018ab355340_P001	Core	NO	NO
OG0000000	Zm00018	Zm00018ab355380_P001	Core	NO	NO
OG0000000	Zm00019	Zm00019ab327190_P002	Core	NO	NO
OG0000000	Zm00019	Zm00019ab327210_P001	Core	NO	NO
OG0000000	Zm00019	Zm00019ab327230_P001	Core	NO	NO
OG0000000	Zm00020	Zm00020ab343900_P001	Core	NO	NO
OG0000000	Zm00020	Zm00020ab343910_P001	Core	NO	NO
OG0000000	Zm00020	Zm00020ab343940_P001	Core	NO	NO
OG0000000	Zm00021	Zm00021ab345110_P001	Core	NO	NO
OG0000000	Zm00021	Zm00021ab345130_P001	Core	NO	NO
OG0000000	Zm00021	Zm00021ab345170_P001	Core	NO	NO
OG0000000	Zm00022	Zm00022ab344940_P001	Core	NO	NO
OG0000000	Zm00022	Zm00022ab344950_P001	Core	NO	NO
OG0000000	Zm00022	Zm00022ab344970_P001	Core	NO	NO
OG0000000	Zm00023	Zm00023ab349310_P001	Core	NO	NO
OG0000000	Zm00023	Zm00023ab349320_P001	Core	NO	NO
OG0000000	Zm00023	Zm00023ab349350_P001	Core	NO	NO
OG0000000	Zm00024	Zm00024ab346380_P001	Core	NO	NO
OG0000000	Zm00024	Zm00024ab346390_P001	Core	NO	NO
OG0000000	Zm00024	Zm00024ab346430_P001	Core	NO	NO
OG0000000	Zm00025	Zm00025ab351830_P002	Core	NO	NO
OG0000000	Zm00025	Zm00025ab351840_P001	Core	NO	NO
OG0000000	Zm00025	Zm00025ab351870_P001	Core	NO	NO
OG0000000	Zm00026	Zm00026ab342300_P001	Core	NO	NO
OG0000000	Zm00026	Zm00026ab342310_P001	Core	NO	NO
OG0000000	Zm00026	Zm00026ab342340_P001	Core	NO	NO
OG0000000	Zm00027	Zm00027ab343880_P001	Core	NO	NO
OG0000000	Zm00027	Zm00027ab343890_P001	Core	NO	NO
OG0000000	Zm00027	Zm00027ab343920_P001	Core	NO	NO
OG0000000	Zm00028	Zm00028ab347900_P002	Core	NO	NO
OG0000000	Zm00028	Zm00028ab347930_P001	Core	NO	NO
OG0000000	Zm00028	Zm00028ab347950_P001	Core	NO	NO
OG0000000	Zm00029	Zm00029ab354120_P001	Core	NO	NO
OG0000000	Zm00029	Zm00029ab354130_P001	Core	NO	NO
OG0000000	Zm00029	Zm00029ab354160_P001	Core	NO	NO
OG0000000	Zm00030	Zm00030ab341450_P002	Core	NO	NO
OG0000000	Zm00030	Zm00030ab341460_P001	Core	NO	NO
OG0000000	Zm00030	Zm00030ab341490_P001	Core	NO	NO
OG0000000	Zm00031	Zm00031ab352750_P001	Core	NO	NO
OG0000000	Zm00031	Zm00031ab352790_P001	Core	NO	NO
OG0000000	Zm00032	Zm00032ab354120_P001	Core	NO	NO
OG0000000	Zm00032	Zm00032ab354140_P001	Core	NO	NO
OG0000000	Zm00032	Zm00032ab354170_P001	Core	NO	NO
OG0000000	Zm00033	Zm00033ab359150_P001	Core	NO	NO
OG0000000	Zm00033	Zm00033ab359170_P001	Core	NO	NO
OG0000000	Zm00033	Zm00033ab359200_P001	Core	NO	NO
OG0000000	Zm00034	Zm00034ab361850_P002	Core	NO	NO
OG0000000	Zm00034	Zm00034ab361860_P001	Core	NO	NO
OG0000000	Zm00034	Zm00034ab361890_P001	Core	NO	NO
OG0000000	Zm00035	Zm00035ab352170_P002	Core	NO	NO
OG0000000	Zm00035	Zm00035ab352180_P001	Core	NO	NO
OG0000000	Zm00035	Zm00035ab352200_P001	Core	NO	NO
OG0000000	Zm00036	Zm00036ab349570_P001	Core	NO	NO
OG0000000	Zm00036	Zm00036ab349580_P001	Core	NO	NO
OG0000000	Zm00036	Zm00036ab349610_P001	Core	NO	NO
OG0000000	Zm00037	Zm00037ab343120_P002	Core	NO	NO
OG0000000	Zm00037	Zm00037ab343130_P001	Core	NO	NO
OG0000000	Zm00037	Zm00037ab343170_P001	Core	NO	NO
OG0000000	Zm00038	Zm00038ab347000_P001	Core	NO	NO
OG0000000	Zm00038	Zm00038ab347010_P001	Core	NO	NO
OG0000000	Zm00038	Zm00038ab347050_P001	Core	NO	NO
OG0000000	Zm00039	Zm00039ab346340_P001	Core	NO	NO
OG0000000	Zm00039	Zm00039ab346350_P001	Core	NO	NO
OG0000000	Zm00039	Zm00039ab346380_P001	Core	NO	NO
OG0000000	Zm00040	Zm00040ab360820_P001	Core	NO	NO
OG0000000	Zm00040	Zm00040ab360850_P001	Core	NO	NO
OG0000000	Zm00040	Zm00040ab360880_P001	Core	NO	NO
OG0000000	Zm00041	Zm00041ab352930_P002	Core	NO	NO
OG0000000	Zm00041	Zm00041ab352940_P001	Core	NO	NO
OG0000000	Zm00041	Zm00041ab352970_P001	Core	NO	NO
OG0000000	Zm00042	Zm00042ab354400_P001	Core	NO	NO
OG0000000	Zm00042	Zm00042ab354420_P001	Core	NO	NO
OG0000000	Zm00042	Zm00042ab354460_P001	Core	NO	NO
OG0000001	Zm00001	Zm00001eb167060_P001	Core	NO	NO
OG0000001	Zm00001	Zm00001eb167130_P001	Core	NO	NO
OG0000001	Zm00014	Zm00014ba193750.1	Core	NO	NO
OG0000001	Zm00014	Zm00014ba193830.1	Core	NO	NO
OG0000001	Zm00018	Zm00018ab172690_P001	Core	NO	NO
OG0000001	Zm00018	Zm00018ab172780_P001	Core	NO	NO
OG0000001	Zm00018	Zm00018ab172790_P001	Core	NO	NO
OG0000001	Zm00018	Zm00018ab172810_P001	Core	NO	YES
OG0000001	Zm00019	Zm00019ab157330_P001	Core	NO	NO
OG0000001	Zm00019	Zm00019ab157440_P001	Core	NO	NO
OG0000001	Zm00019	Zm00019ab157490_P001	Core	NO	NO
OG0000001	Zm00019	Zm00019ab157510_P001	Core	NO	NO
OG0000001	Zm00019	Zm00019ab157550_P001	Core	NO	NO
OG0000001	Zm00020	Zm00020ab168520_P001	Core	NO	NO
OG0000001	Zm00020	Zm00020ab168630_P001	Core	NO	NO
OG0000001	Zm00020	Zm00020ab168730_P001	Core	NO	NO
OG0000001	Zm00021	Zm00021ab168890_P001	Core	NO	NO
OG0000001	Zm00022	Zm00022ab168500_P001	Core	NO	NO
OG0000001	Zm00022	Zm00022ab168640_P001	Core	NO	NO
OG0000001	Zm00023	Zm00023ab171210_P001	Core	NO	NO
OG0000001	Zm00023	Zm00023ab171300_P001	Core	NO	NO
OG0000001	Zm00023	Zm00023ab171450_P001	Core	NO	NO
OG0000001	Zm00024	Zm00024ab169830_P001	Core	NO	NO
OG0000001	Zm00024	Zm00024ab169970_P001	Core	NO	NO
OG0000001	Zm00025	Zm00025ab173170_P001	Core	NO	NO
OG0000001	Zm00025	Zm00025ab173250_P001	Core	NO	NO
OG0000001	Zm00025	Zm00025ab173270_P001	Core	NO	NO
OG0000001	Zm00026	Zm00026ab168370_P001	Core	NO	NO
OG0000001	Zm00027	Zm00027ab168860_P001	Core	NO	NO
OG0000001	Zm00027	Zm00027ab168950_P001	Core	NO	NO
OG0000001	Zm00027	Zm00027ab168960_P001	Core	NO	NO
OG0000001	Zm00027	Zm00027ab169000_P001	Core	NO	NO
OG0000001	Zm00028	Zm00028ab171860_P001	Core	NO	NO
OG0000001	Zm00028	Zm00028ab172010_P001	Core	NO	NO
OG0000001	Zm00028	Zm00028ab172030_P001	Core	NO	NO
OG0000001	Zm00028	Zm00028ab172050_P001	Core	NO	NO
OG0000001	Zm00028	Zm00028ab172060_P001	Core	NO	NO
OG0000001	Zm00028	Zm00028ab172090_P001	Core	NO	NO
OG0000001	Zm00029	Zm00029ab172890_P001	Core	NO	NO
OG0000001	Zm00029	Zm00029ab172970_P001	Core	NO	NO
OG0000001	Zm00030	Zm00030ab167020_P001	Core	NO	NO
OG0000001	Zm00030	Zm00030ab167180_P001	Core	NO	NO
OG0000001	Zm00030	Zm00030ab167210_P001	Core	NO	NO
OG0000001	Zm00031	Zm00031ab173290_P001	Core	NO	NO
OG0000001	Zm00031	Zm00031ab173370_P001	Core	NO	NO
OG0000001	Zm00032	Zm00032ab171920_P001	Core	NO	NO
OG0000001	Zm00032	Zm00032ab172060_P001	Core	NO	NO
OG0000001	Zm00033	Zm00033ab176730_P001	Core	NO	NO
OG0000001	Zm00033	Zm00033ab176870_P001	Core	NO	NO
OG0000001	Zm00034	Zm00034ab177150_P001	Core	NO	NO
OG0000001	Zm00034	Zm00034ab177230_P001	Core	NO	NO
OG0000001	Zm00034	Zm00034ab177250_P001	Core	NO	NO
OG0000001	Zm00035	Zm00035ab172140_P001	Core	NO	NO
OG0000001	Zm00035	Zm00035ab172240_P001	Core	NO	NO
OG0000001	Zm00035	Zm00035ab172270_P001	Core	NO	NO
OG0000001	Zm00035	Zm00035ab172480_P001	Core	NO	NO
OG0000001	Zm00036	Zm00036ab171760_P001	Core	NO	NO
OG0000001	Zm00036	Zm00036ab171860_P001	Core	NO	NO
OG0000001	Zm00036	Zm00036ab171920_P001	Core	NO	NO
OG0000001	Zm00036	Zm00036ab171950_P001	Core	NO	NO
OG0000001	Zm00036	Zm00036ab172030_P001	Core	NO	NO
OG0000001	Zm00036	Zm00036ab172080_P001	Core	NO	NO
OG0000001	Zm00036	Zm00036ab172100_P001	Core	NO	NO
OG0000001	Zm00036	Zm00036ab453090_P001	Core	NO	NO
OG0000001	Zm00036	Zm00036ab453120_P001	Core	NO	NO
OG0000001	Zm00037	Zm00037ab167970_P001	Core	NO	NO
OG0000001	Zm00037	Zm00037ab168070_P002	Core	NO	NO
OG0000001	Zm00038	Zm00038ab169930_P001	Core	NO	NO
OG0000001	Zm00038	Zm00038ab170010_P001	Core	NO	NO
OG0000001	Zm00039	Zm00039ab168900_P001	Core	NO	NO
OG0000001	Zm00039	Zm00039ab168990_P001	Core	NO	NO
OG0000001	Zm00039	Zm00039ab169010_P001	Core	NO	NO
OG0000001	Zm00040	Zm00040ab177930_P001	Core	NO	NO
OG0000001	Zm00040	Zm00040ab178010_P001	Core	NO	NO
OG0000001	Zm00040	Zm00040ab178060_P001	Core	NO	NO
OG0000001	Zm00041	Zm00041ab173630_P001	Core	NO	NO
OG0000001	Zm00041	Zm00041ab173750_P001	Core	NO	NO
OG0000001	Zm00042	Zm00042ab172340_P001	Core	NO	NO
OG0000001	Zm00042	Zm00042ab172360_P001	Core	NO	NO
OG0000002	Zm00001	Zm00001eb394890_P002	Core	NO	YES
OG0000002	Zm00014	Zm00014ba416420.1	Core	NO	NO
OG0000002	Zm00018	Zm00018ab403160_P001	Core	NO	NO
OG0000002	Zm00018	Zm00018ab403450_P001	Core	NO	NO
OG0000002	Zm00018	Zm00018ab413190_P002	Core	NO	NO
OG0000002	Zm00019	Zm00019ab372120_P001	Core	NO	NO
OG0000002	Zm00019	Zm00019ab372340_P001	Core	NO	NO
OG0000002	Zm00019	Zm00019ab381300_P001	Core	NO	NO
OG0000002	Zm00020	Zm00020ab390810_P001	Core	NO	NO
OG0000002	Zm00020	Zm00020ab391070_P001	Core	NO	NO
OG0000002	Zm00020	Zm00020ab400320_P001	Core	NO	NO
OG0000002	Zm00021	Zm00021ab391360_P001	Core	NO	NO
OG0000002	Zm00021	Zm00021ab400980_P001	Core	NO	NO
OG0000002	Zm00022	Zm00022ab390510_P001	Core	NO	NO
OG0000002	Zm00022	Zm00022ab390820_P001	Core	NO	NO
OG0000002	Zm00022	Zm00022ab399960_P001	Core	NO	NO
OG0000002	Zm00023	Zm00023ab395970_P001	Core	NO	NO
OG0000002	Zm00023	Zm00023ab396190_P001	Core	NO	NO
OG0000002	Zm00024	Zm00024ab393820_P001	Core	NO	NO
OG0000002	Zm00025	Zm00025ab399970_P001	Core	NO	NO
OG0000002	Zm00025	Zm00025ab400260_P001	Core	NO	NO
OG0000002	Zm00025	Zm00025ab410080_P001	Core	NO	NO
OG0000002	Zm00026	Zm00026ab387820_P001	Core	NO	NO
OG0000002	Zm00026	Zm00026ab388040_P001	Core	NO	NO
OG0000002	Zm00026	Zm00026ab397100_P001	Core	NO	NO
OG0000002	Zm00027	Zm00027ab390770_P001	Core	NO	NO
OG0000002	Zm00027	Zm00027ab399900_P002	Core	NO	NO
OG0000002	Zm00028	Zm00028ab395150_P001	Core	NO	NO
OG0000002	Zm00028	Zm00028ab395520_P001	Core	NO	NO
OG0000002	Zm00028	Zm00028ab404880_P001	Core	NO	NO
OG0000002	Zm00029	Zm00029ab401910_P001	Core	NO	NO
OG0000002	Zm00029	Zm00029ab402130_P001	Core	NO	NO
OG0000002	Zm00029	Zm00029ab411650_P001	Core	NO	NO
OG0000002	Zm00030	Zm00030ab387890_P001	Core	NO	NO
OG0000002	Zm00030	Zm00030ab388230_P001	Core	NO	NO
OG0000002	Zm00030	Zm00030ab397290_P002	Core	NO	NO
OG0000002	Zm00031	Zm00031ab400410_P001	Core	NO	NO
OG0000002	Zm00031	Zm00031ab400740_P001	Core	NO	NO
OG0000002	Zm00031	Zm00031ab410450_P002	Core	NO	NO
OG0000002	Zm00032	Zm00032ab401720_P001	Core	NO	NO
OG0000002	Zm00032	Zm00032ab402050_P001	Core	NO	NO
OG0000002	Zm00032	Zm00032ab411750_P001	Core	NO	NO
OG0000002	Zm00033	Zm00033ab407400_P001	Core	NO	NO
OG0000002	Zm00033	Zm00033ab407650_P001	Core	NO	NO
OG0000002	Zm00033	Zm00033ab417460_P001	Core	NO	NO
OG0000002	Zm00034	Zm00034ab409540_P001	Core	NO	NO
OG0000002	Zm00034	Zm00034ab409830_P001	Core	NO	NO
OG0000002	Zm00034	Zm00034ab419380_P001	Core	NO	NO
OG0000002	Zm00035	Zm00035ab399520_P001	Core	NO	NO
OG0000002	Zm00035	Zm00035ab399790_P001	Core	NO	NO
OG0000002	Zm00035	Zm00035ab409610_P002	Core	NO	NO
OG0000002	Zm00036	Zm00036ab396000_P001	Core	NO	NO
OG0000002	Zm00036	Zm00036ab396250_P001	Core	NO	NO
OG0000002	Zm00036	Zm00036ab405560_P002	Core	NO	NO
OG0000002	Zm00037	Zm00037ab388970_P001	Core	NO	NO
OG0000002	Zm00037	Zm00037ab389250_P001	Core	NO	NO
OG0000002	Zm00038	Zm00038ab401900_P001	Core	NO	NO
OG0000002	Zm00038	Zm00038ab402190_P001	Core	NO	NO
OG0000002	Zm00038	Zm00038ab411560_P002	Core	NO	NO
OG0000002	Zm00039	Zm00039ab393280_P001	Core	NO	NO
OG0000002	Zm00039	Zm00039ab393480_P001	Core	NO	NO
OG0000002	Zm00039	Zm00039ab402680_P001	Core	NO	NO
OG0000002	Zm00040	Zm00040ab409770_P002	Core	NO	NO
OG0000002	Zm00040	Zm00040ab409980_P001	Core	NO	NO
OG0000002	Zm00040	Zm00040ab419550_P001	Core	NO	NO
OG0000002	Zm00041	Zm00041ab400650_P001	Core	NO	NO
OG0000002	Zm00041	Zm00041ab410190_P001	Core	NO	NO
OG0000002	Zm00042	Zm00042ab402940_P001	Core	NO	NO
OG0000002	Zm00042	Zm00042ab403320_P001	Core	NO	NO
OG0000003	Zm00014	Zm00014ba290570.1	Dispensable	NO	NO
OG0000003	Zm00014	Zm00014ba310070.1	Dispensable	NO	NO
OG0000003	Zm00019	Zm00019ab211820_P001	Dispensable	NO	NO
OG0000003	Zm00019	Zm00019ab274020_P001	Dispensable	NO	NO
OG0000003	Zm00019	Zm00019ab339630_P001	Dispensable	NO	NO
OG0000003	Zm00020	Zm00020ab072260_P001	Dispensable	NO	YES
OG0000003	Zm00020	Zm00020ab079470_P001	Dispensable	NO	NO
OG0000003	Zm00020	Zm00020ab151880_P001	Dispensable	NO	NO
OG0000003	Zm00021	Zm00021ab290340_P001	Dispensable	NO	NO
OG0000003	Zm00022	Zm00022ab111300_P001	Dispensable	NO	NO
OG0000003	Zm00022	Zm00022ab151990_P001	Dispensable	NO	NO
OG0000003	Zm00022	Zm00022ab290450_P001	Dispensable	NO	NO
OG0000003	Zm00022	Zm00022ab357890_P001	Dispensable	NO	NO
OG0000003	Zm00022	Zm00022ab458000_P001	Dispensable	NO	NO
OG0000003	Zm00023	Zm00023ab154450_P001	Dispensable	NO	NO
OG0000003	Zm00023	Zm00023ab178180_P001	Dispensable	NO	NO
OG0000003	Zm00023	Zm00023ab268160_P001	Dispensable	NO	NO
OG0000003	Zm00023	Zm00023ab336900_P001	Dispensable	NO	NO
OG0000003	Zm00023	Zm00023ab362700_P001	Dispensable	NO	NO
OG0000003	Zm00024	Zm00024ab041110_P001	Dispensable	NO	NO
OG0000003	Zm00024	Zm00024ab176490_P001	Dispensable	NO	NO
OG0000003	Zm00025	Zm00025ab042090_P001	Dispensable	NO	NO
OG0000003	Zm00025	Zm00025ab296810_P001	Dispensable	NO	NO
OG0000003	Zm00025	Zm00025ab365440_P001	Dispensable	NO	NO
OG0000003	Zm00026	Zm00026ab296760_P001	Dispensable	NO	NO
OG0000003	Zm00026	Zm00026ab355350_P001	Dispensable	NO	NO
OG0000003	Zm00027	Zm00027ab152450_P001	Dispensable	NO	NO
OG0000003	Zm00027	Zm00027ab291050_P001	Dispensable	NO	NO
OG0000003	Zm00027	Zm00027ab356820_P001	Dispensable	NO	NO
OG0000003	Zm00027	Zm00027ab406970_P001	Dispensable	NO	NO
OG0000003	Zm00028	Zm00028ab267950_P001	Dispensable	NO	NO
OG0000003	Zm00028	Zm00028ab293500_P001	Dispensable	NO	NO
OG0000003	Zm00028	Zm00028ab412190_P001	Dispensable	NO	NO
OG0000003	Zm00028	Zm00028ab435280_P001	Dispensable	NO	NO
OG0000003	Zm00029	Zm00029ab113260_P001	Dispensable	NO	NO
OG0000003	Zm00029	Zm00029ab155640_P001	Dispensable	NO	NO
OG0000003	Zm00029	Zm00029ab367170_P001	Dispensable	NO	NO
OG0000003	Zm00030	Zm00030ab060820_P001	Dispensable	NO	NO
OG0000003	Zm00030	Zm00030ab354510_P001	Dispensable	NO	NO
OG0000003	Zm00030	Zm00030ab428690_P001	Dispensable	NO	NO
OG0000003	Zm00031	Zm00031ab296940_P001	Dispensable	NO	NO
OG0000003	Zm00031	Zm00031ab308430_P001	Dispensable	NO	NO
OG0000003	Zm00031	Zm00031ab442390_P001	Dispensable	NO	NO
OG0000003	Zm00032	Zm00032ab042250_P001	Dispensable	NO	NO
OG0000003	Zm00032	Zm00032ab443990_P001	Dispensable	NO	NO
OG0000003	Zm00033	Zm00033ab042950_P001	Dispensable	NO	NO
OG0000003	Zm00033	Zm00033ab183540_P001	Dispensable	NO	NO
OG0000003	Zm00034	Zm00034ab043030_P001	Dispensable	NO	NO
OG0000003	Zm00034	Zm00034ab183890_P001	Dispensable	NO	NO
OG0000003	Zm00036	Zm00036ab437250_P001	Dispensable	NO	NO
OG0000003	Zm00037	Zm00037ab109850_P001	Dispensable	NO	NO
OG0000003	Zm00037	Zm00037ab159530_P001	Dispensable	NO	NO
OG0000003	Zm00037	Zm00037ab356200_P001	Dispensable	NO	NO
OG0000003	Zm00038	Zm00038ab072930_P001	Dispensable	NO	NO
OG0000003	Zm00038	Zm00038ab161810_P001	Dispensable	NO	NO
OG0000003	Zm00038	Zm00038ab292310_P001	Dispensable	NO	NO
OG0000003	Zm00038	Zm00038ab418430_P001	Dispensable	NO	NO
OG0000003	Zm00038	Zm00038ab435200_P001	Dispensable	NO	NO
OG0000003	Zm00040	Zm00040ab315860_P001	Dispensable	NO	NO
OG0000003	Zm00040	Zm00040ab374850_P001	Dispensable	NO	NO
OG0000003	Zm00040	Zm00040ab375000_P001	Dispensable	NO	NO
OG0000003	Zm00040	Zm00040ab426860_P001	Dispensable	NO	NO
OG0000003	Zm00041	Zm00041ab296920_P001	Dispensable	NO	NO
OG0000003	Zm00041	Zm00041ab417660_P001	Dispensable	NO	NO
OG0000003	Zm00042	Zm00042ab155290_P001	Dispensable	NO	NO
OG0000004	Zm00001	Zm00001eb058640_P001	Core	NO	NO
OG0000004	Zm00001	Zm00001eb058670_P001	Core	NO	NO
OG0000004	Zm00001	Zm00001eb214000_P001	Core	NO	YES
OG0000004	Zm00014	Zm00014ba057370.1	Core	NO	NO
OG0000004	Zm00014	Zm00014ba240860.1	Core	NO	NO
OG0000004	Zm00018	Zm00018ab061100_P001	Core	NO	NO
OG0000004	Zm00018	Zm00018ab222480_P001	Core	NO	NO
OG0000004	Zm00019	Zm00019ab057160_P001	Core	NO	NO
OG0000004	Zm00019	Zm00019ab204040_P001	Core	NO	NO
OG0000004	Zm00020	Zm00020ab059290_P001	Core	NO	NO
OG0000004	Zm00020	Zm00020ab216990_P001	Core	NO	NO
OG0000004	Zm00021	Zm00021ab059150_P001	Core	NO	NO
OG0000004	Zm00021	Zm00021ab059170_P001	Core	NO	NO
OG0000004	Zm00021	Zm00021ab217060_P001	Core	NO	NO
OG0000004	Zm00022	Zm00022ab059050_P001	Core	NO	NO
OG0000004	Zm00022	Zm00022ab059130_P001	Core	NO	NO
OG0000004	Zm00022	Zm00022ab216520_P001	Core	NO	NO
OG0000004	Zm00023	Zm00023ab060610_P001	Core	NO	NO
OG0000004	Zm00023	Zm00023ab219970_P001	Core	NO	NO
OG0000004	Zm00024	Zm00024ab059420_P001	Core	NO	NO
OG0000004	Zm00024	Zm00024ab217690_P001	Core	NO	NO
OG0000004	Zm00025	Zm00025ab060330_P001	Core	NO	NO
OG0000004	Zm00025	Zm00025ab060360_P001	Core	NO	NO
OG0000004	Zm00025	Zm00025ab222210_P001	Core	NO	NO
OG0000004	Zm00026	Zm00026ab058830_P001	Core	NO	NO
OG0000004	Zm00026	Zm00026ab216400_P001	Core	NO	NO
OG0000004	Zm00027	Zm00027ab059230_P001	Core	NO	NO
OG0000004	Zm00027	Zm00027ab217930_P001	Core	NO	NO
OG0000004	Zm00028	Zm00028ab059390_P001	Core	NO	NO
OG0000004	Zm00028	Zm00028ab220220_P001	Core	NO	NO
OG0000004	Zm00029	Zm00029ab060380_P001	Core	NO	NO
OG0000004	Zm00029	Zm00029ab221390_P001	Core	NO	NO
OG0000004	Zm00030	Zm00030ab058580_P001	Core	NO	NO
OG0000004	Zm00030	Zm00030ab058590_P001	Core	NO	NO
OG0000004	Zm00030	Zm00030ab058600_P001	Core	NO	NO
OG0000004	Zm00030	Zm00030ab215310_P001	Core	NO	NO
OG0000004	Zm00031	Zm00031ab061190_P001	Core	NO	NO
OG0000004	Zm00031	Zm00031ab061210_P001	Core	NO	NO
OG0000004	Zm00031	Zm00031ab222790_P001	Core	NO	NO
OG0000004	Zm00032	Zm00032ab060980_P001	Core	NO	NO
OG0000004	Zm00032	Zm00032ab221400_P001	Core	NO	NO
OG0000004	Zm00033	Zm00033ab061700_P001	Core	NO	NO
OG0000004	Zm00033	Zm00033ab226540_P001	Core	NO	NO
OG0000004	Zm00034	Zm00034ab062780_P001	Core	NO	NO
OG0000004	Zm00034	Zm00034ab062790_P001	Core	NO	NO
OG0000004	Zm00034	Zm00034ab227270_P001	Core	NO	NO
OG0000004	Zm00035	Zm00035ab220890_P001	Core	NO	NO
OG0000004	Zm00036	Zm00036ab060480_P001	Core	NO	NO
OG0000004	Zm00036	Zm00036ab219590_P001	Core	NO	NO
OG0000004	Zm00037	Zm00037ab058780_P001	Core	NO	NO
OG0000004	Zm00037	Zm00037ab058800_P001	Core	NO	NO
OG0000004	Zm00037	Zm00037ab216320_P001	Core	NO	NO
OG0000004	Zm00038	Zm00038ab060340_P001	Core	NO	NO
OG0000004	Zm00038	Zm00038ab217720_P001	Core	NO	NO
OG0000004	Zm00039	Zm00039ab059110_P001	Core	NO	NO
OG0000004	Zm00039	Zm00039ab059130_P001	Core	NO	NO
OG0000004	Zm00039	Zm00039ab218770_P001	Core	NO	NO
OG0000004	Zm00040	Zm00040ab062150_P001	Core	NO	NO
OG0000004	Zm00040	Zm00040ab228500_P003	Core	NO	NO
OG0000004	Zm00041	Zm00041ab060130_P001	Core	NO	NO
OG0000004	Zm00041	Zm00041ab060140_P001	Core	NO	NO
OG0000004	Zm00041	Zm00041ab222740_P001	Core	NO	NO
OG0000004	Zm00042	Zm00042ab060200_P001	Core	NO	NO
OG0000004	Zm00042	Zm00042ab223420_P001	Core	NO	NO
OG0000005	Zm00001	Zm00001eb402820_P001	Core	NO	NO
OG0000005	Zm00014	Zm00014ba423920.1	Core	NO	NO
OG0000005	Zm00018	Zm00018ab421570_P001	Core	NO	NO
OG0000005	Zm00019	Zm00019ab389030_P001	Core	NO	NO
OG0000005	Zm00020	Zm00020ab407510_P001	Core	NO	NO
OG0000005	Zm00020	Zm00020ab408690_P001	Core	NO	NO
OG0000005	Zm00021	Zm00021ab408210_P001	Core	NO	NO
OG0000005	Zm00021	Zm00021ab408240_P001	Core	NO	NO
OG0000005	Zm00021	Zm00021ab408270_P001	Core	NO	NO
OG0000005	Zm00021	Zm00021ab408310_P001	Core	NO	NO
OG0000005	Zm00021	Zm00021ab408340_P001	Core	NO	NO
OG0000005	Zm00021	Zm00021ab408370_P001	Core	NO	NO
OG0000005	Zm00021	Zm00021ab408400_P001	Core	NO	NO
OG0000005	Zm00021	Zm00021ab408440_P001	Core	NO	NO
OG0000005	Zm00021	Zm00021ab408480_P001	Core	NO	NO
OG0000005	Zm00021	Zm00021ab408540_P001	Core	NO	YES
OG0000005	Zm00021	Zm00021ab409690_P001	Core	NO	NO
OG0000005	Zm00021	Zm00021ab447970_P001	Core	NO	NO
OG0000005	Zm00021	Zm00021ab448040_P001	Core	NO	NO
OG0000005	Zm00022	Zm00022ab408380_P001	Core	NO	NO
OG0000005	Zm00023	Zm00023ab413980_P001	Core	NO	NO
OG0000005	Zm00024	Zm00024ab410290_P001	Core	NO	NO
OG0000005	Zm00024	Zm00024ab410320_P001	Core	NO	NO
OG0000005	Zm00024	Zm00024ab411520_P001	Core	NO	NO
OG0000005	Zm00025	Zm00025ab417340_P001	Core	NO	NO
OG0000005	Zm00025	Zm00025ab417370_P001	Core	NO	NO
OG0000005	Zm00025	Zm00025ab417400_P001	Core	NO	NO
OG0000005	Zm00025	Zm00025ab418570_P001	Core	NO	NO
OG0000005	Zm00026	Zm00026ab403830_P001	Core	NO	NO
OG0000005	Zm00026	Zm00026ab405000_P001	Core	NO	NO
OG0000005	Zm00027	Zm00027ab408080_P001	Core	NO	NO
OG0000005	Zm00028	Zm00028ab413320_P001	Core	NO	NO
OG0000005	Zm00029	Zm00029ab419830_P001	Core	NO	NO
OG0000005	Zm00030	Zm00030ab405540_P001	Core	NO	NO
OG0000005	Zm00031	Zm00031ab003650_P001	Core	NO	NO
OG0000005	Zm00031	Zm00031ab417990_P001	Core	NO	NO
OG0000005	Zm00031	Zm00031ab418020_P001	Core	NO	NO
OG0000005	Zm00031	Zm00031ab419210_P001	Core	NO	NO
OG0000005	Zm00032	Zm00032ab419850_P001	Core	NO	NO
OG0000005	Zm00033	Zm00033ab424720_P001	Core	NO	NO
OG0000005	Zm00033	Zm00033ab424750_P001	Core	NO	NO
OG0000005	Zm00033	Zm00033ab424780_P001	Core	NO	NO
OG0000005	Zm00033	Zm00033ab425920_P001	Core	NO	NO
OG0000005	Zm00034	Zm00034ab427140_P001	Core	NO	NO
OG0000005	Zm00034	Zm00034ab427170_P001	Core	NO	NO
OG0000005	Zm00034	Zm00034ab427200_P001	Core	NO	NO
OG0000005	Zm00034	Zm00034ab427230_P001	Core	NO	NO
OG0000005	Zm00034	Zm00034ab428550_P001	Core	NO	NO
OG0000005	Zm00035	Zm00035ab417600_P001	Core	NO	NO
OG0000005	Zm00036	Zm00036ab412670_P001	Core	NO	NO
OG0000005	Zm00036	Zm00036ab412690_P001	Core	NO	NO
OG0000005	Zm00036	Zm00036ab412890_P001	Core	NO	NO
OG0000005	Zm00036	Zm00036ab412930_P001	Core	NO	NO
OG0000005	Zm00036	Zm00036ab414070_P001	Core	NO	NO
OG0000005	Zm00037	Zm00037ab406430_P001	Core	NO	NO
OG0000005	Zm00038	Zm00038ab419530_P001	Core	NO	NO
OG0000005	Zm00039	Zm00039ab410890_P001	Core	NO	NO
OG0000005	Zm00040	Zm00040ab428010_P001	Core	NO	NO
OG0000005	Zm00041	Zm00041ab418810_P001	Core	NO	NO
OG0000005	Zm00042	Zm00042ab419950_P002	Core	NO	NO
OG0000005	Zm00042	Zm00042ab419990_P002	Core	NO	NO
OG0000005	Zm00042	Zm00042ab420070_P002	Core	NO	NO
OG0000005	Zm00042	Zm00042ab421280_P001	Core	NO	NO
OG0000005	Zm00042	Zm00042ab468400_P001	Core	NO	NO
OG0000006	Zm00001	Zm00001eb103380_P001	Core	NO	NO
OG0000006	Zm00001	Zm00001eb103390_P001	Core	NO	NO
OG0000006	Zm00014	Zm00014ba131490.1	Core	NO	NO
OG0000006	Zm00014	Zm00014ba131520.1	Core	NO	NO
OG0000006	Zm00018	Zm00018ab106060_P001	Core	NO	NO
OG0000006	Zm00018	Zm00018ab106090_P001	Core	NO	YES
OG0000006	Zm00019	Zm00019ab100660_P001	Core	NO	NO
OG0000006	Zm00019	Zm00019ab100670_P001	Core	NO	NO
OG0000006	Zm00020	Zm00020ab104090_P001	Core	NO	NO
OG0000006	Zm00020	Zm00020ab104100_P001	Core	NO	NO
OG0000006	Zm00021	Zm00021ab103910_P001	Core	NO	NO
OG0000006	Zm00021	Zm00021ab103920_P001	Core	NO	NO
OG0000006	Zm00021	Zm00021ab260590_P001	Core	NO	NO
OG0000006	Zm00022	Zm00022ab104300_P001	Core	NO	NO
OG0000006	Zm00022	Zm00022ab104310_P001	Core	NO	NO
OG0000006	Zm00022	Zm00022ab260960_P001	Core	NO	NO
OG0000006	Zm00023	Zm00023ab106610_P001	Core	NO	NO
OG0000006	Zm00023	Zm00023ab106630_P001	Core	NO	NO
OG0000006	Zm00024	Zm00024ab105150_P001	Core	NO	NO
OG0000006	Zm00024	Zm00024ab105160_P001	Core	NO	NO
OG0000006	Zm00025	Zm00025ab106930_P001	Core	NO	NO
OG0000006	Zm00025	Zm00025ab106950_P001	Core	NO	NO
OG0000006	Zm00025	Zm00025ab267290_P001	Core	NO	NO
OG0000006	Zm00026	Zm00026ab103390_P001	Core	NO	NO
OG0000006	Zm00026	Zm00026ab103420_P001	Core	NO	NO
OG0000006	Zm00026	Zm00026ab259460_P001	Core	NO	NO
OG0000006	Zm00027	Zm00027ab104090_P001	Core	NO	NO
OG0000006	Zm00027	Zm00027ab104100_P001	Core	NO	NO
OG0000006	Zm00028	Zm00028ab105570_P001	Core	NO	NO
OG0000006	Zm00028	Zm00028ab105630_P001	Core	NO	NO
OG0000006	Zm00029	Zm00029ab106520_P001	Core	NO	NO
OG0000006	Zm00029	Zm00029ab106540_P001	Core	NO	NO
OG0000006	Zm00029	Zm00029ab268100_P001	Core	NO	NO
OG0000006	Zm00030	Zm00030ab103370_P001	Core	NO	NO
OG0000006	Zm00030	Zm00030ab103380_P001	Core	NO	NO
OG0000006	Zm00031	Zm00031ab107620_P001	Core	NO	NO
OG0000006	Zm00031	Zm00031ab107630_P001	Core	NO	NO
OG0000006	Zm00032	Zm00032ab106830_P001	Core	NO	NO
OG0000006	Zm00032	Zm00032ab106840_P001	Core	NO	NO
OG0000006	Zm00032	Zm00032ab265730_P001	Core	NO	NO
OG0000006	Zm00033	Zm00033ab109060_P001	Core	NO	NO
OG0000006	Zm00033	Zm00033ab109080_P001	Core	NO	NO
OG0000006	Zm00034	Zm00034ab109980_P001	Core	NO	NO
OG0000006	Zm00034	Zm00034ab110000_P001	Core	NO	NO
OG0000006	Zm00035	Zm00035ab106090_P001	Core	NO	NO
OG0000006	Zm00035	Zm00035ab106120_P001	Core	NO	NO
OG0000006	Zm00036	Zm00036ab106740_P001	Core	NO	NO
OG0000006	Zm00036	Zm00036ab106760_P001	Core	NO	NO
OG0000006	Zm00036	Zm00036ab263040_P001	Core	NO	NO
OG0000006	Zm00037	Zm00037ab103430_P001	Core	NO	NO
OG0000006	Zm00037	Zm00037ab103450_P001	Core	NO	NO
OG0000006	Zm00037	Zm00037ab259940_P001	Core	NO	NO
OG0000006	Zm00038	Zm00038ab105600_P001	Core	NO	NO
OG0000006	Zm00038	Zm00038ab105610_P001	Core	NO	NO
OG0000006	Zm00039	Zm00039ab103990_P001	Core	NO	NO
OG0000006	Zm00039	Zm00039ab104000_P001	Core	NO	NO
OG0000006	Zm00040	Zm00040ab110610_P001	Core	NO	NO
OG0000006	Zm00040	Zm00040ab110640_P001	Core	NO	NO
OG0000006	Zm00041	Zm00041ab106960_P001	Core	NO	NO
OG0000006	Zm00041	Zm00041ab106970_P001	Core	NO	NO
OG0000006	Zm00042	Zm00042ab106090_P001	Core	NO	NO
OG0000007	Zm00001	Zm00001eb097920_P001	Core	NO	NO
OG0000007	Zm00001	Zm00001eb100200_P001	Core	NO	NO
OG0000007	Zm00001	Zm00001eb100210_P002	Core	NO	YES
OG0000007	Zm00014	Zm00014ba128440.1	Core	NO	NO
OG0000007	Zm00014	Zm00014ba128450.1	Core	NO	NO
OG0000007	Zm00018	Zm00018ab100220_P001	Core	NO	NO
OG0000007	Zm00018	Zm00018ab102510_P001	Core	NO	NO
OG0000007	Zm00018	Zm00018ab102520_P001	Core	NO	NO
OG0000007	Zm00019	Zm00019ab094770_P002	Core	NO	NO
OG0000007	Zm00019	Zm00019ab097200_P002	Core	NO	NO
OG0000007	Zm00019	Zm00019ab097210_P001	Core	NO	NO
OG0000007	Zm00020	Zm00020ab098660_P001	Core	NO	NO
OG0000007	Zm00020	Zm00020ab100880_P002	Core	NO	NO
OG0000007	Zm00021	Zm00021ab100510_P001	Core	NO	NO
OG0000007	Zm00021	Zm00021ab100520_P001	Core	NO	NO
OG0000007	Zm00022	Zm00022ab100970_P001	Core	NO	NO
OG0000007	Zm00022	Zm00022ab100980_P001	Core	NO	NO
OG0000007	Zm00023	Zm00023ab100810_P001	Core	NO	NO
OG0000007	Zm00023	Zm00023ab103270_P002	Core	NO	NO
OG0000007	Zm00024	Zm00024ab099350_P001	Core	NO	NO
OG0000007	Zm00024	Zm00024ab101890_P001	Core	NO	NO
OG0000007	Zm00025	Zm00025ab103360_P001	Core	NO	NO
OG0000007	Zm00026	Zm00026ab100140_P001	Core	NO	NO
OG0000007	Zm00027	Zm00027ab098520_P001	Core	NO	NO
OG0000007	Zm00027	Zm00027ab100890_P001	Core	NO	NO
OG0000007	Zm00027	Zm00027ab100900_P001	Core	NO	NO
OG0000007	Zm00028	Zm00028ab099810_P001	Core	NO	NO
OG0000007	Zm00028	Zm00028ab102190_P001	Core	NO	NO
OG0000007	Zm00028	Zm00028ab102200_P003	Core	NO	NO
OG0000007	Zm00029	Zm00029ab103080_P001	Core	NO	NO
OG0000007	Zm00029	Zm00029ab103090_P003	Core	NO	NO
OG0000007	Zm00030	Zm00030ab097750_P001	Core	NO	NO
OG0000007	Zm00030	Zm00030ab100090_P001	Core	NO	NO
OG0000007	Zm00030	Zm00030ab100100_P001	Core	NO	NO
OG0000007	Zm00031	Zm00031ab101920_P001	Core	NO	NO
OG0000007	Zm00031	Zm00031ab104160_P001	Core	NO	NO
OG0000007	Zm00032	Zm00032ab101140_P001	Core	NO	NO
OG0000007	Zm00032	Zm00032ab103280_P001	Core	NO	NO
OG0000007	Zm00033	Zm00033ab103110_P001	Core	NO	NO
OG0000007	Zm00034	Zm00034ab106540_P001	Core	NO	NO
OG0000007	Zm00035	Zm00035ab100220_P001	Core	NO	NO
OG0000007	Zm00035	Zm00035ab102500_P001	Core	NO	NO
OG0000007	Zm00035	Zm00035ab102540_P001	Core	NO	NO
OG0000007	Zm00036	Zm00036ab100820_P001	Core	NO	NO
OG0000007	Zm00036	Zm00036ab103160_P001	Core	NO	NO
OG0000007	Zm00037	Zm00037ab100020_P001	Core	NO	NO
OG0000007	Zm00037	Zm00037ab100030_P001	Core	NO	NO
OG0000007	Zm00038	Zm00038ab102370_P001	Core	NO	NO
OG0000007	Zm00039	Zm00039ab100460_P001	Core	NO	NO
OG0000007	Zm00039	Zm00039ab100470_P003	Core	NO	NO
OG0000007	Zm00040	Zm00040ab107370_P001	Core	NO	NO
OG0000007	Zm00040	Zm00040ab107380_P001	Core	NO	NO
OG0000007	Zm00041	Zm00041ab103340_P001	Core	NO	NO
OG0000007	Zm00042	Zm00042ab100220_P001	Core	NO	NO
OG0000007	Zm00042	Zm00042ab102540_P001	Core	NO	NO
OG0000007	Zm00042	Zm00042ab102550_P001	Core	NO	NO
OG0000008	Zm00001	Zm00001eb159320_P001	Core	NO	NO
OG0000008	Zm00001	Zm00001eb358770_P001	Core	NO	NO
OG0000008	Zm00014	Zm00014ba186520.1	Core	NO	YES
OG0000008	Zm00014	Zm00014ba186520.2	Core	NO	NO
OG0000008	Zm00014	Zm00014ba381560.1	Core	NO	NO
OG0000008	Zm00014	Zm00014ba381560.2	Core	NO	NO
OG0000008	Zm00018	Zm00018ab164680_P001	Core	NO	NO
OG0000008	Zm00018	Zm00018ab376410_P001	Core	NO	NO
OG0000008	Zm00019	Zm00019ab149980_P001	Core	NO	NO
OG0000008	Zm00019	Zm00019ab346270_P001	Core	NO	NO
OG0000008	Zm00020	Zm00020ab161100_P001	Core	NO	NO
OG0000008	Zm00020	Zm00020ab363730_P001	Core	NO	NO
OG0000008	Zm00021	Zm00021ab161340_P001	Core	NO	NO
OG0000008	Zm00021	Zm00021ab365120_P001	Core	NO	NO
OG0000008	Zm00022	Zm00022ab160930_P001	Core	NO	NO
OG0000008	Zm00022	Zm00022ab364820_P001	Core	NO	NO
OG0000008	Zm00023	Zm00023ab163590_P001	Core	NO	NO
OG0000008	Zm00023	Zm00023ab369620_P001	Core	NO	NO
OG0000008	Zm00024	Zm00024ab162100_P001	Core	NO	NO
OG0000008	Zm00024	Zm00024ab366590_P001	Core	NO	NO
OG0000008	Zm00025	Zm00025ab165180_P001	Core	NO	NO
OG0000008	Zm00025	Zm00025ab372620_P001	Core	NO	NO
OG0000008	Zm00026	Zm00026ab160340_P001	Core	NO	NO
OG0000008	Zm00026	Zm00026ab362140_P001	Core	NO	NO
OG0000008	Zm00027	Zm00027ab161480_P001	Core	NO	NO
OG0000008	Zm00027	Zm00027ab363830_P001	Core	NO	NO
OG0000008	Zm00028	Zm00028ab163910_P001	Core	NO	NO
OG0000008	Zm00028	Zm00028ab368350_P001	Core	NO	NO
OG0000008	Zm00029	Zm00029ab165040_P001	Core	NO	NO
OG0000008	Zm00029	Zm00029ab374230_P001	Core	NO	NO
OG0000008	Zm00030	Zm00030ab159460_P001	Core	NO	NO
OG0000008	Zm00030	Zm00030ab361300_P001	Core	NO	NO
OG0000008	Zm00031	Zm00031ab165260_P001	Core	NO	NO
OG0000008	Zm00031	Zm00031ab373080_P001	Core	NO	NO
OG0000008	Zm00032	Zm00032ab164030_P001	Core	NO	NO
OG0000008	Zm00032	Zm00032ab374980_P001	Core	NO	NO
OG0000008	Zm00033	Zm00033ab168970_P001	Core	NO	NO
OG0000008	Zm00033	Zm00033ab380200_P001	Core	NO	NO
OG0000008	Zm00034	Zm00034ab169210_P001	Core	NO	NO
OG0000008	Zm00034	Zm00034ab383520_P002	Core	NO	NO
OG0000008	Zm00035	Zm00035ab164480_P001	Core	NO	NO
OG0000008	Zm00035	Zm00035ab372400_P001	Core	NO	NO
OG0000008	Zm00036	Zm00036ab163600_P001	Core	NO	NO
OG0000008	Zm00036	Zm00036ab369970_P001	Core	NO	NO
OG0000008	Zm00037	Zm00037ab160240_P001	Core	NO	NO
OG0000008	Zm00037	Zm00037ab362950_P001	Core	NO	NO
OG0000008	Zm00038	Zm00038ab162600_P001	Core	NO	NO
OG0000008	Zm00038	Zm00038ab367160_P001	Core	NO	NO
OG0000008	Zm00039	Zm00039ab161200_P001	Core	NO	NO
OG0000008	Zm00039	Zm00039ab366730_P002	Core	NO	NO
OG0000008	Zm00040	Zm00040ab169790_P001	Core	NO	NO
OG0000008	Zm00040	Zm00040ab382280_P001	Core	NO	NO
OG0000008	Zm00041	Zm00041ab165940_P001	Core	NO	NO
OG0000008	Zm00041	Zm00041ab373800_P001	Core	NO	NO
OG0000008	Zm00042	Zm00042ab164570_P001	Core	NO	NO
OG0000008	Zm00042	Zm00042ab375550_P001	Core	NO	NO
OG0000009	Zm00001	Zm00001eb406600_P001	Core	NO	YES
OG0000009	Zm00001	Zm00001eb406670_P001	Core	NO	NO
OG0000009	Zm00014	Zm00014ba065920.1	Core	NO	NO
OG0000009	Zm00014	Zm00014ba065970.1	Core	NO	NO
OG0000009	Zm00014	Zm00014ba066150.1	Core	NO	NO
OG0000009	Zm00018	Zm00018ab425690_P001	Core	NO	NO
OG0000009	Zm00018	Zm00018ab425740_P001	Core	NO	NO
OG0000009	Zm00018	Zm00018ab425790_P001	Core	NO	NO
OG0000009	Zm00019	Zm00019ab392990_P001	Core	NO	NO
OG0000009	Zm00019	Zm00019ab393050_P001	Core	NO	NO
OG0000009	Zm00020	Zm00020ab412850_P001	Core	NO	NO
OG0000009	Zm00020	Zm00020ab412930_P001	Core	NO	NO
OG0000009	Zm00021	Zm00021ab414050_P001	Core	NO	NO
OG0000009	Zm00021	Zm00021ab414170_P001	Core	NO	NO
OG0000009	Zm00021	Zm00021ab414220_P001	Core	NO	NO
OG0000009	Zm00021	Zm00021ab414320_P001	Core	NO	NO
OG0000009	Zm00022	Zm00022ab412430_P001	Core	NO	NO
OG0000009	Zm00023	Zm00023ab418000_P001	Core	NO	NO
OG0000009	Zm00024	Zm00024ab415750_P001	Core	NO	NO
OG0000009	Zm00025	Zm00025ab422270_P001	Core	NO	NO
OG0000009	Zm00026	Zm00026ab408840_P001	Core	NO	NO
OG0000009	Zm00026	Zm00026ab443190_P001	Core	NO	NO
OG0000009	Zm00027	Zm00027ab412350_P001	Core	NO	NO
OG0000009	Zm00028	Zm00028ab417310_P001	Core	NO	NO
OG0000009	Zm00028	Zm00028ab417340_P001	Core	NO	NO
OG0000009	Zm00029	Zm00029ab423950_P001	Core	NO	NO
OG0000009	Zm00030	Zm00030ab409870_P001	Core	NO	NO
OG0000009	Zm00030	Zm00030ab409920_P001	Core	NO	NO
OG0000009	Zm00031	Zm00031ab423480_P001	Core	NO	NO
OG0000009	Zm00032	Zm00032ab424530_P001	Core	NO	NO
OG0000009	Zm00032	Zm00032ab424850_P001	Core	NO	NO
OG0000009	Zm00032	Zm00032ab457590_P001	Core	NO	NO
OG0000009	Zm00033	Zm00033ab429860_P001	Core	NO	NO
OG0000009	Zm00033	Zm00033ab429920_P001	Core	NO	NO
OG0000009	Zm00033	Zm00033ab429990_P001	Core	NO	NO
OG0000009	Zm00033	Zm00033ab430030_P001	Core	NO	NO
OG0000009	Zm00033	Zm00033ab430130_P001	Core	NO	NO
OG0000009	Zm00034	Zm00034ab432350_P001	Core	NO	NO
OG0000009	Zm00035	Zm00035ab421640_P001	Core	NO	NO
OG0000009	Zm00035	Zm00035ab421720_P001	Core	NO	NO
OG0000009	Zm00035	Zm00035ab421800_P001	Core	NO	NO
OG0000009	Zm00036	Zm00036ab418810_P001	Core	NO	NO
OG0000009	Zm00037	Zm00037ab410870_P001	Core	NO	NO
OG0000009	Zm00038	Zm00038ab382040_P001	Core	NO	NO
OG0000009	Zm00039	Zm00039ab415050_P001	Core	NO	NO
OG0000009	Zm00039	Zm00039ab415110_P001	Core	NO	NO
OG0000009	Zm00039	Zm00039ab415170_P001	Core	NO	NO
OG0000009	Zm00039	Zm00039ab445820_P001	Core	NO	NO
OG0000009	Zm00039	Zm00039ab446690_P001	Core	NO	NO
OG0000009	Zm00040	Zm00040ab432300_P001	Core	NO	NO
OG0000009	Zm00040	Zm00040ab432360_P001	Core	NO	NO
OG0000009	Zm00040	Zm00040ab432400_P001	Core	NO	NO
OG0000009	Zm00041	Zm00041ab423220_P001	Core	NO	NO
OG0000009	Zm00042	Zm00042ab425790_P001	Core	NO	NO
OG0000009	Zm00042	Zm00042ab426160_P001	Core	NO	NO
OG0000009	Zm00042	Zm00042ab426250_P001	Core	NO	NO
OG0000010	Zm00001	Zm00001eb163800_P001	Core	NO	YES
OG0000010	Zm00001	Zm00001eb405760_P001	Core	NO	NO
OG0000010	Zm00014	Zm00014ba064570.1	Core	NO	NO
OG0000010	Zm00014	Zm00014ba190900.1	Core	NO	NO
OG0000010	Zm00014	Zm00014ba190900.2	Core	NO	NO
OG0000010	Zm00018	Zm00018ab169270_P001	Core	NO	NO
OG0000010	Zm00018	Zm00018ab424660_P001	Core	NO	NO
OG0000010	Zm00019	Zm00019ab154020_P001	Core	NO	NO
OG0000010	Zm00019	Zm00019ab391980_P001	Core	NO	NO
OG0000010	Zm00020	Zm00020ab165500_P001	Core	NO	NO
OG0000010	Zm00020	Zm00020ab411860_P001	Core	NO	NO
OG0000010	Zm00021	Zm00021ab165760_P001	Core	NO	NO
OG0000010	Zm00021	Zm00021ab412800_P001	Core	NO	NO
OG0000010	Zm00022	Zm00022ab165330_P001	Core	NO	NO
OG0000010	Zm00022	Zm00022ab411300_P001	Core	NO	NO
OG0000010	Zm00023	Zm00023ab168160_P001	Core	NO	NO
OG0000010	Zm00023	Zm00023ab417020_P001	Core	NO	NO
OG0000010	Zm00024	Zm00024ab166570_P001	Core	NO	NO
OG0000010	Zm00024	Zm00024ab414660_P001	Core	NO	NO
OG0000010	Zm00025	Zm00025ab169970_P001	Core	NO	NO
OG0000010	Zm00025	Zm00025ab421470_P001	Core	NO	NO
OG0000010	Zm00026	Zm00026ab165220_P001	Core	NO	NO
OG0000010	Zm00026	Zm00026ab407820_P001	Core	NO	NO
OG0000010	Zm00027	Zm00027ab165750_P001	Core	NO	NO
OG0000010	Zm00027	Zm00027ab411360_P001	Core	NO	NO
OG0000010	Zm00028	Zm00028ab168490_P001	Core	NO	NO
OG0000010	Zm00028	Zm00028ab416310_P001	Core	NO	NO
OG0000010	Zm00029	Zm00029ab169660_P001	Core	NO	NO
OG0000010	Zm00029	Zm00029ab422870_P001	Core	NO	NO
OG0000010	Zm00030	Zm00030ab163880_P001	Core	NO	NO
OG0000010	Zm00030	Zm00030ab408520_P001	Core	NO	NO
OG0000010	Zm00031	Zm00031ab169840_P001	Core	NO	NO
OG0000010	Zm00031	Zm00031ab422440_P001	Core	NO	NO
OG0000010	Zm00032	Zm00032ab168760_P001	Core	NO	NO
OG0000010	Zm00032	Zm00032ab422880_P001	Core	NO	NO
OG0000010	Zm00033	Zm00033ab173490_P001	Core	NO	NO
OG0000010	Zm00033	Zm00033ab428980_P001	Core	NO	NO
OG0000010	Zm00034	Zm00034ab173960_P001	Core	NO	NO
OG0000010	Zm00034	Zm00034ab431610_P001	Core	NO	NO
OG0000010	Zm00035	Zm00035ab169020_P001	Core	NO	NO
OG0000010	Zm00035	Zm00035ab420580_P001	Core	NO	NO
OG0000010	Zm00036	Zm00036ab168540_P001	Core	NO	NO
OG0000010	Zm00036	Zm00036ab417270_P001	Core	NO	NO
OG0000010	Zm00037	Zm00037ab164610_P002	Core	NO	NO
OG0000010	Zm00037	Zm00037ab409410_P001	Core	NO	NO
OG0000010	Zm00038	Zm00038ab166900_P001	Core	NO	NO
OG0000010	Zm00038	Zm00038ab381090_P001	Core	NO	NO
OG0000010	Zm00039	Zm00039ab165580_P001	Core	NO	NO
OG0000010	Zm00039	Zm00039ab414120_P001	Core	NO	NO
OG0000010	Zm00040	Zm00040ab174330_P001	Core	NO	NO
OG0000010	Zm00040	Zm00040ab431280_P001	Core	NO	NO
OG0000010	Zm00041	Zm00041ab170490_P001	Core	NO	NO
OG0000010	Zm00041	Zm00041ab422230_P001	Core	NO	NO
OG0000010	Zm00042	Zm00042ab169130_P001	Core	NO	NO
OG0000010	Zm00042	Zm00042ab424380_P001	Core	NO	NO
OG0000011	Zm00001	Zm00001eb078290_P001	Core	NO	YES
OG0000011	Zm00001	Zm00001eb078320_P001	Core	NO	NO
OG0000011	Zm00014	Zm00014ba106630.1	Core	NO	NO
OG0000011	Zm00014	Zm00014ba106640.1	Core	NO	NO
OG0000011	Zm00018	Zm00018ab080400_P002	Core	NO	NO
OG0000011	Zm00018	Zm00018ab080410_P002	Core	NO	NO
OG0000011	Zm00019	Zm00019ab075860_P001	Core	NO	NO
OG0000011	Zm00019	Zm00019ab075870_P001	Core	NO	NO
OG0000011	Zm00020	Zm00020ab079240_P001	Core	NO	NO
OG0000011	Zm00020	Zm00020ab079250_P001	Core	NO	NO
OG0000011	Zm00021	Zm00021ab078670_P001	Core	NO	NO
OG0000011	Zm00021	Zm00021ab078690_P001	Core	NO	NO
OG0000011	Zm00022	Zm00022ab078840_P001	Core	NO	NO
OG0000011	Zm00022	Zm00022ab078850_P001	Core	NO	NO
OG0000011	Zm00023	Zm00023ab080330_P001	Core	NO	NO
OG0000011	Zm00023	Zm00023ab080350_P001	Core	NO	NO
OG0000011	Zm00024	Zm00024ab079550_P001	Core	NO	NO
OG0000011	Zm00024	Zm00024ab079560_P001	Core	NO	NO
OG0000011	Zm00025	Zm00025ab080430_P001	Core	NO	NO
OG0000011	Zm00025	Zm00025ab080450_P001	Core	NO	NO
OG0000011	Zm00026	Zm00026ab078360_P001	Core	NO	NO
OG0000011	Zm00026	Zm00026ab078380_P001	Core	NO	NO
OG0000011	Zm00027	Zm00027ab078510_P001	Core	NO	NO
OG0000011	Zm00027	Zm00027ab078520_P001	Core	NO	NO
OG0000011	Zm00028	Zm00028ab079530_P001	Core	NO	NO
OG0000011	Zm00028	Zm00028ab079540_P001	Core	NO	NO
OG0000011	Zm00029	Zm00029ab079820_P001	Core	NO	NO
OG0000011	Zm00029	Zm00029ab079840_P001	Core	NO	NO
OG0000011	Zm00030	Zm00030ab077910_P001	Core	NO	NO
OG0000011	Zm00030	Zm00030ab077920_P001	Core	NO	NO
OG0000011	Zm00031	Zm00031ab081300_P001	Core	NO	NO
OG0000011	Zm00031	Zm00031ab081310_P001	Core	NO	NO
OG0000011	Zm00032	Zm00032ab081150_P001	Core	NO	NO
OG0000011	Zm00032	Zm00032ab081170_P001	Core	NO	NO
OG0000011	Zm00033	Zm00033ab082180_P001	Core	NO	NO
OG0000011	Zm00033	Zm00033ab082190_P001	Core	NO	NO
OG0000011	Zm00034	Zm00034ab082980_P001	Core	NO	NO
OG0000011	Zm00034	Zm00034ab082990_P001	Core	NO	NO
OG0000011	Zm00035	Zm00035ab080430_P002	Core	NO	NO
OG0000011	Zm00035	Zm00035ab080460_P001	Core	NO	NO
OG0000011	Zm00036	Zm00036ab080620_P001	Core	NO	NO
OG0000011	Zm00036	Zm00036ab080630_P001	Core	NO	NO
OG0000011	Zm00037	Zm00037ab078630_P001	Core	NO	NO
OG0000011	Zm00037	Zm00037ab078650_P001	Core	NO	NO
OG0000011	Zm00038	Zm00038ab080150_P001	Core	NO	NO
OG0000011	Zm00038	Zm00038ab080160_P001	Core	NO	NO
OG0000011	Zm00039	Zm00039ab078820_P001	Core	NO	NO
OG0000011	Zm00039	Zm00039ab078840_P001	Core	NO	NO
OG0000011	Zm00040	Zm00040ab083540_P001	Core	NO	NO
OG0000011	Zm00040	Zm00040ab083550_P001	Core	NO	NO
OG0000011	Zm00041	Zm00041ab080150_P001	Core	NO	NO
OG0000011	Zm00041	Zm00041ab080180_P001	Core	NO	NO
OG0000011	Zm00042	Zm00042ab079440_P001	Core	NO	NO
OG0000011	Zm00042	Zm00042ab079470_P001	Core	NO	NO
OG0000012	Zm00001	Zm00001eb100220_P001	Core	NO	YES
OG0000012	Zm00001	Zm00001eb314130_P001	Core	NO	NO
OG0000012	Zm00014	Zm00014ba128460.1	Core	NO	NO
OG0000012	Zm00014	Zm00014ba338390.1	Core	NO	NO
OG0000012	Zm00018	Zm00018ab102530_P001	Core	NO	NO
OG0000012	Zm00018	Zm00018ab329380_P001	Core	NO	NO
OG0000012	Zm00019	Zm00019ab097220_P001	Core	NO	NO
OG0000012	Zm00019	Zm00019ab302370_P001	Core	NO	NO
OG0000012	Zm00020	Zm00020ab100890_P001	Core	NO	NO
OG0000012	Zm00020	Zm00020ab318790_P001	Core	NO	NO
OG0000012	Zm00021	Zm00021ab100540_P001	Core	NO	NO
OG0000012	Zm00021	Zm00021ab319570_P001	Core	NO	NO
OG0000012	Zm00022	Zm00022ab101000_P001	Core	NO	NO
OG0000012	Zm00022	Zm00022ab319940_P001	Core	NO	NO
OG0000012	Zm00023	Zm00023ab103280_P001	Core	NO	NO
OG0000012	Zm00023	Zm00023ab323830_P001	Core	NO	NO
OG0000012	Zm00024	Zm00024ab101910_P001	Core	NO	NO
OG0000012	Zm00024	Zm00024ab320900_P001	Core	NO	NO
OG0000012	Zm00025	Zm00025ab103370_P001	Core	NO	NO
OG0000012	Zm00025	Zm00025ab326190_P001	Core	NO	NO
OG0000012	Zm00026	Zm00026ab100190_P001	Core	NO	NO
OG0000012	Zm00026	Zm00026ab317940_P001	Core	NO	NO
OG0000012	Zm00027	Zm00027ab100930_P001	Core	NO	NO
OG0000012	Zm00027	Zm00027ab318860_P001	Core	NO	NO
OG0000012	Zm00028	Zm00028ab102230_P001	Core	NO	NO
OG0000012	Zm00028	Zm00028ab322590_P001	Core	NO	NO
OG0000012	Zm00029	Zm00029ab103170_P001	Core	NO	NO
OG0000012	Zm00029	Zm00029ab329430_P001	Core	NO	NO
OG0000012	Zm00030	Zm00030ab100110_P001	Core	NO	NO
OG0000012	Zm00030	Zm00030ab315830_P001	Core	NO	NO
OG0000012	Zm00031	Zm00031ab104170_P002	Core	NO	NO
OG0000012	Zm00031	Zm00031ab327290_P001	Core	NO	NO
OG0000012	Zm00032	Zm00032ab103400_P001	Core	NO	NO
OG0000012	Zm00032	Zm00032ab328820_P001	Core	NO	NO
OG0000012	Zm00033	Zm00033ab105570_P001	Core	NO	NO
OG0000012	Zm00033	Zm00033ab333350_P001	Core	NO	NO
OG0000012	Zm00034	Zm00034ab106590_P001	Core	NO	NO
OG0000012	Zm00034	Zm00034ab335920_P001	Core	NO	NO
OG0000012	Zm00035	Zm00035ab102550_P001	Core	NO	NO
OG0000012	Zm00035	Zm00035ab326850_P001	Core	NO	NO
OG0000012	Zm00036	Zm00036ab103190_P001	Core	NO	NO
OG0000012	Zm00036	Zm00036ab323960_P001	Core	NO	NO
OG0000012	Zm00037	Zm00037ab100050_P002	Core	NO	NO
OG0000012	Zm00037	Zm00037ab318490_P001	Core	NO	NO
OG0000012	Zm00038	Zm00038ab102380_P001	Core	NO	NO
OG0000012	Zm00038	Zm00038ab321690_P001	Core	NO	NO
OG0000012	Zm00039	Zm00039ab100520_P001	Core	NO	NO
OG0000012	Zm00039	Zm00039ab320700_P001	Core	NO	NO
OG0000012	Zm00040	Zm00040ab107410_P001	Core	NO	NO
OG0000012	Zm00040	Zm00040ab334880_P001	Core	NO	NO
OG0000012	Zm00041	Zm00041ab103370_P001	Core	NO	NO
OG0000012	Zm00041	Zm00041ab327280_P001	Core	NO	NO
OG0000012	Zm00042	Zm00042ab102590_P002	Core	NO	NO
OG0000012	Zm00042	Zm00042ab329170_P001	Core	NO	NO
OG0000013	Zm00001	Zm00001eb100780_P001	Core	NO	YES
OG0000013	Zm00001	Zm00001eb314900_P004	Core	NO	NO
OG0000013	Zm00014	Zm00014ba129000.1	Core	NO	NO
OG0000013	Zm00014	Zm00014ba129000.2	Core	NO	NO
OG0000013	Zm00018	Zm00018ab103130_P001	Core	NO	NO
OG0000013	Zm00018	Zm00018ab330260_P003	Core	NO	NO
OG0000013	Zm00019	Zm00019ab097820_P001	Core	NO	NO
OG0000013	Zm00019	Zm00019ab303240_P002	Core	NO	NO
OG0000013	Zm00020	Zm00020ab101450_P002	Core	NO	NO
OG0000013	Zm00020	Zm00020ab319670_P002	Core	NO	NO
OG0000013	Zm00021	Zm00021ab101090_P001	Core	NO	NO
OG0000013	Zm00021	Zm00021ab320450_P001	Core	NO	NO
OG0000013	Zm00022	Zm00022ab101560_P001	Core	NO	NO
OG0000013	Zm00022	Zm00022ab320920_P001	Core	NO	NO
OG0000013	Zm00023	Zm00023ab103940_P001	Core	NO	NO
OG0000013	Zm00023	Zm00023ab324740_P002	Core	NO	NO
OG0000013	Zm00024	Zm00024ab102430_P001	Core	NO	NO
OG0000013	Zm00024	Zm00024ab321720_P004	Core	NO	NO
OG0000013	Zm00025	Zm00025ab103860_P001	Core	NO	NO
OG0000013	Zm00025	Zm00025ab327020_P003	Core	NO	NO
OG0000013	Zm00026	Zm00026ab100700_P001	Core	NO	NO
OG0000013	Zm00026	Zm00026ab318820_P003	Core	NO	NO
OG0000013	Zm00027	Zm00027ab101430_P001	Core	NO	NO
OG0000013	Zm00027	Zm00027ab319630_P004	Core	NO	NO
OG0000013	Zm00028	Zm00028ab102760_P001	Core	NO	NO
OG0000013	Zm00028	Zm00028ab323260_P001	Core	NO	NO
OG0000013	Zm00029	Zm00029ab103780_P001	Core	NO	NO
OG0000013	Zm00029	Zm00029ab330270_P002	Core	NO	NO
OG0000013	Zm00030	Zm00030ab100680_P001	Core	NO	NO
OG0000013	Zm00030	Zm00030ab316910_P001	Core	NO	NO
OG0000013	Zm00031	Zm00031ab104770_P001	Core	NO	NO
OG0000013	Zm00031	Zm00031ab328050_P001	Core	NO	NO
OG0000013	Zm00032	Zm00032ab103970_P001	Core	NO	NO
OG0000013	Zm00032	Zm00032ab329610_P004	Core	NO	NO
OG0000013	Zm00033	Zm00033ab106220_P001	Core	NO	NO
OG0000013	Zm00033	Zm00033ab334240_P002	Core	NO	NO
OG0000013	Zm00034	Zm00034ab107090_P002	Core	NO	NO
OG0000013	Zm00034	Zm00034ab336740_P004	Core	NO	NO
OG0000013	Zm00035	Zm00035ab103060_P001	Core	NO	NO
OG0000013	Zm00035	Zm00035ab327740_P003	Core	NO	NO
OG0000013	Zm00036	Zm00036ab103720_P001	Core	NO	NO
OG0000013	Zm00036	Zm00036ab324840_P004	Core	NO	NO
OG0000013	Zm00037	Zm00037ab100670_P001	Core	NO	NO
OG0000013	Zm00037	Zm00037ab319230_P001	Core	NO	NO
OG0000013	Zm00038	Zm00038ab102890_P001	Core	NO	NO
OG0000013	Zm00038	Zm00038ab322620_P001	Core	NO	NO
OG0000013	Zm00039	Zm00039ab101060_P002	Core	NO	NO
OG0000013	Zm00039	Zm00039ab321630_P006	Core	NO	NO
OG0000013	Zm00040	Zm00040ab107920_P001	Core	NO	NO
OG0000013	Zm00040	Zm00040ab335580_P005	Core	NO	NO
OG0000013	Zm00041	Zm00041ab104000_P001	Core	NO	NO
OG0000013	Zm00041	Zm00041ab328070_P007	Core	NO	NO
OG0000013	Zm00042	Zm00042ab103140_P001	Core	NO	NO
OG0000013	Zm00042	Zm00042ab330020_P003	Core	NO	NO
OG0000014	Zm00001	Zm00001eb058050_P001	Core	NO	YES
OG0000014	Zm00001	Zm00001eb058060_P001	Core	NO	NO
OG0000014	Zm00014	Zm00014ba056650.1	Core	NO	NO
OG0000014	Zm00018	Zm00018ab060360_P001	Core	NO	NO
OG0000014	Zm00018	Zm00018ab060370_P001	Core	NO	NO
OG0000014	Zm00018	Zm00018ab458610_P001	Core	NO	NO
OG0000014	Zm00019	Zm00019ab056590_P001	Core	NO	NO
OG0000014	Zm00019	Zm00019ab056600_P001	Core	NO	NO
OG0000014	Zm00020	Zm00020ab058660_P001	Core	NO	NO
OG0000014	Zm00020	Zm00020ab058670_P001	Core	NO	NO
OG0000014	Zm00020	Zm00020ab448190_P001	Core	NO	NO
OG0000014	Zm00021	Zm00021ab058520_P001	Core	NO	NO
OG0000014	Zm00021	Zm00021ab058530_P001	Core	NO	NO
OG0000014	Zm00021	Zm00021ab058550_P001	Core	NO	NO
OG0000014	Zm00022	Zm00022ab058400_P001	Core	NO	NO
OG0000014	Zm00022	Zm00022ab058420_P001	Core	NO	NO
OG0000014	Zm00022	Zm00022ab058430_P001	Core	NO	NO
OG0000014	Zm00023	Zm00023ab060070_P001	Core	NO	NO
OG0000014	Zm00023	Zm00023ab060080_P001	Core	NO	NO
OG0000014	Zm00024	Zm00024ab058760_P001	Core	NO	NO
OG0000014	Zm00024	Zm00024ab058770_P001	Core	NO	NO
OG0000014	Zm00025	Zm00025ab059600_P001	Core	NO	NO
OG0000014	Zm00026	Zm00026ab058180_P001	Core	NO	NO
OG0000014	Zm00026	Zm00026ab058190_P001	Core	NO	NO
OG0000014	Zm00027	Zm00027ab058580_P001	Core	NO	NO
OG0000014	Zm00027	Zm00027ab058590_P001	Core	NO	NO
OG0000014	Zm00028	Zm00028ab058730_P001	Core	NO	NO
OG0000014	Zm00029	Zm00029ab059770_P001	Core	NO	NO
OG0000014	Zm00029	Zm00029ab059780_P001	Core	NO	NO
OG0000014	Zm00030	Zm00030ab057980_P001	Core	NO	NO
OG0000014	Zm00030	Zm00030ab057990_P001	Core	NO	NO
OG0000014	Zm00031	Zm00031ab060610_P001	Core	NO	NO
OG0000014	Zm00031	Zm00031ab060620_P001	Core	NO	NO
OG0000014	Zm00031	Zm00031ab458030_P001	Core	NO	NO
OG0000014	Zm00032	Zm00032ab060320_P001	Core	NO	NO
OG0000014	Zm00033	Zm00033ab061010_P001	Core	NO	NO
OG0000014	Zm00033	Zm00033ab061020_P001	Core	NO	NO
OG0000014	Zm00034	Zm00034ab062080_P001	Core	NO	NO
OG0000014	Zm00034	Zm00034ab062090_P001	Core	NO	NO
OG0000014	Zm00035	Zm00035ab059530_P001	Core	NO	NO
OG0000014	Zm00036	Zm00036ab059860_P001	Core	NO	NO
OG0000014	Zm00036	Zm00036ab059870_P001	Core	NO	NO
OG0000014	Zm00037	Zm00037ab058220_P001	Core	NO	NO
OG0000014	Zm00037	Zm00037ab058230_P001	Core	NO	NO
OG0000014	Zm00038	Zm00038ab059700_P001	Core	NO	NO
OG0000014	Zm00039	Zm00039ab058480_P001	Core	NO	NO
OG0000014	Zm00039	Zm00039ab058490_P001	Core	NO	NO
OG0000014	Zm00040	Zm00040ab061540_P001	Core	NO	NO
OG0000014	Zm00041	Zm00041ab059450_P001	Core	NO	NO
OG0000014	Zm00041	Zm00041ab059460_P001	Core	NO	NO
OG0000014	Zm00041	Zm00041ab461120_P001	Core	NO	NO
OG0000014	Zm00042	Zm00042ab059660_P001	Core	NO	NO
OG0000014	Zm00042	Zm00042ab059670_P001	Core	NO	NO
OG0000015	Zm00001	Zm00001eb089130_P002	Core	NO	YES
OG0000015	Zm00001	Zm00001eb089340_P001	Core	NO	NO
OG0000015	Zm00014	Zm00014ba117760.1	Core	NO	NO
OG0000015	Zm00014	Zm00014ba117940.1	Core	NO	NO
OG0000015	Zm00018	Zm00018ab091710_P002	Core	NO	NO
OG0000015	Zm00019	Zm00019ab086850_P001	Core	NO	NO
OG0000015	Zm00019	Zm00019ab423880_P001	Core	NO	NO
OG0000015	Zm00020	Zm00020ab090320_P001	Core	NO	NO
OG0000015	Zm00021	Zm00021ab089560_P001	Core	NO	NO
OG0000015	Zm00021	Zm00021ab089770_P001	Core	NO	NO
OG0000015	Zm00022	Zm00022ab089960_P001	Core	NO	NO
OG0000015	Zm00022	Zm00022ab090170_P001	Core	NO	NO
OG0000015	Zm00023	Zm00023ab092000_P001	Core	NO	NO
OG0000015	Zm00023	Zm00023ab092170_P001	Core	NO	NO
OG0000015	Zm00024	Zm00024ab091060_P001	Core	NO	NO
OG0000015	Zm00025	Zm00025ab090460_P001	Core	NO	NO
OG0000015	Zm00025	Zm00025ab090600_P001	Core	NO	NO
OG0000015	Zm00026	Zm00026ab089660_P002	Core	NO	NO
OG0000015	Zm00026	Zm00026ab089810_P001	Core	NO	NO
OG0000015	Zm00027	Zm00027ab090060_P001	Core	NO	NO
OG0000015	Zm00027	Zm00027ab090260_P001	Core	NO	NO
OG0000015	Zm00028	Zm00028ab089270_P001	Core	NO	NO
OG0000015	Zm00028	Zm00028ab089440_P001	Core	NO	NO
OG0000015	Zm00028	Zm00028ab089450_P001	Core	NO	NO
OG0000015	Zm00029	Zm00029ab091810_P001	Core	NO	NO
OG0000015	Zm00029	Zm00029ab091970_P001	Core	NO	NO
OG0000015	Zm00030	Zm00030ab089030_P003	Core	NO	NO
OG0000015	Zm00030	Zm00030ab089200_P001	Core	NO	NO
OG0000015	Zm00031	Zm00031ab092920_P002	Core	NO	NO
OG0000015	Zm00031	Zm00031ab093100_P001	Core	NO	NO
OG0000015	Zm00032	Zm00032ab092590_P002	Core	NO	NO
OG0000015	Zm00032	Zm00032ab092800_P001	Core	NO	NO
OG0000015	Zm00033	Zm00033ab093910_P001	Core	NO	NO
OG0000015	Zm00033	Zm00033ab094110_P001	Core	NO	NO
OG0000015	Zm00034	Zm00034ab094680_P002	Core	NO	NO
OG0000015	Zm00034	Zm00034ab094880_P001	Core	NO	NO
OG0000015	Zm00035	Zm00035ab092090_P001	Core	NO	NO
OG0000015	Zm00035	Zm00035ab092270_P001	Core	NO	NO
OG0000015	Zm00036	Zm00036ab092260_P003	Core	NO	NO
OG0000015	Zm00036	Zm00036ab092470_P001	Core	NO	NO
OG0000015	Zm00037	Zm00037ab089830_P001	Core	NO	NO
OG0000015	Zm00037	Zm00037ab089990_P001	Core	NO	NO
OG0000015	Zm00038	Zm00038ab090100_P001	Core	NO	NO
OG0000015	Zm00038	Zm00038ab090240_P001	Core	NO	NO
OG0000015	Zm00039	Zm00039ab090050_P001	Core	NO	NO
OG0000015	Zm00039	Zm00039ab090210_P001	Core	NO	NO
OG0000015	Zm00040	Zm00040ab094010_P001	Core	NO	NO
OG0000015	Zm00040	Zm00040ab094180_P001	Core	NO	NO
OG0000015	Zm00040	Zm00040ab094190_P001	Core	NO	NO
OG0000015	Zm00041	Zm00041ab092010_P001	Core	NO	NO
OG0000015	Zm00041	Zm00041ab092190_P001	Core	NO	NO
OG0000015	Zm00042	Zm00042ab091290_P001	Core	NO	NO
OG0000015	Zm00042	Zm00042ab091480_P001	Core	NO	NO
OG0000016	Zm00001	Zm00001eb147560_P001	Core	NO	NO
OG0000016	Zm00001	Zm00001eb367160_P001	Core	NO	YES
OG0000016	Zm00014	Zm00014ba174840.1	Core	NO	NO
OG0000016	Zm00014	Zm00014ba389240.1	Core	NO	NO
OG0000016	Zm00018	Zm00018ab152130_P001	Core	NO	NO
OG0000016	Zm00018	Zm00018ab384760_P001	Core	NO	NO
OG0000016	Zm00019	Zm00019ab139450_P001	Core	NO	NO
OG0000016	Zm00019	Zm00019ab354660_P001	Core	NO	NO
OG0000016	Zm00020	Zm00020ab148860_P001	Core	NO	NO
OG0000016	Zm00020	Zm00020ab372240_P001	Core	NO	NO
OG0000016	Zm00021	Zm00021ab148870_P001	Core	NO	NO
OG0000016	Zm00021	Zm00021ab373260_P001	Core	NO	NO
OG0000016	Zm00022	Zm00022ab148900_P001	Core	NO	NO
OG0000016	Zm00022	Zm00022ab446340_P001	Core	NO	NO
OG0000016	Zm00023	Zm00023ab151460_P001	Core	NO	NO
OG0000016	Zm00024	Zm00024ab149980_P001	Core	NO	NO
OG0000016	Zm00024	Zm00024ab375130_P001	Core	NO	NO
OG0000016	Zm00025	Zm00025ab152920_P001	Core	NO	NO
OG0000016	Zm00025	Zm00025ab380960_P001	Core	NO	NO
OG0000016	Zm00026	Zm00026ab148390_P001	Core	NO	NO
OG0000016	Zm00026	Zm00026ab369820_P001	Core	NO	NO
OG0000016	Zm00027	Zm00027ab149440_P001	Core	NO	NO
OG0000016	Zm00027	Zm00027ab372070_P001	Core	NO	NO
OG0000016	Zm00028	Zm00028ab150770_P001	Core	NO	NO
OG0000016	Zm00028	Zm00028ab376840_P001	Core	NO	NO
OG0000016	Zm00029	Zm00029ab152730_P001	Core	NO	NO
OG0000016	Zm00029	Zm00029ab382770_P001	Core	NO	NO
OG0000016	Zm00030	Zm00030ab147300_P001	Core	NO	NO
OG0000016	Zm00030	Zm00030ab369540_P001	Core	NO	NO
OG0000016	Zm00031	Zm00031ab152730_P001	Core	NO	NO
OG0000016	Zm00031	Zm00031ab381720_P001	Core	NO	NO
OG0000016	Zm00032	Zm00032ab151480_P001	Core	NO	NO
OG0000016	Zm00032	Zm00032ab383140_P001	Core	NO	NO
OG0000016	Zm00033	Zm00033ab155820_P001	Core	NO	NO
OG0000016	Zm00033	Zm00033ab388490_P001	Core	NO	NO
OG0000016	Zm00034	Zm00034ab156970_P001	Core	NO	NO
OG0000016	Zm00034	Zm00034ab391450_P001	Core	NO	NO
OG0000016	Zm00035	Zm00035ab152060_P001	Core	NO	NO
OG0000016	Zm00035	Zm00035ab380800_P001	Core	NO	NO
OG0000016	Zm00036	Zm00036ab151440_P001	Core	NO	NO
OG0000016	Zm00036	Zm00036ab378170_P001	Core	NO	NO
OG0000016	Zm00037	Zm00037ab148270_P001	Core	NO	NO
OG0000016	Zm00037	Zm00037ab371010_P001	Core	NO	NO
OG0000016	Zm00038	Zm00038ab150210_P001	Core	NO	NO
OG0000016	Zm00038	Zm00038ab375530_P001	Core	NO	NO
OG0000016	Zm00039	Zm00039ab149080_P001	Core	NO	NO
OG0000016	Zm00039	Zm00039ab375070_P001	Core	NO	NO
OG0000016	Zm00040	Zm00040ab157610_P001	Core	NO	NO
OG0000016	Zm00040	Zm00040ab390730_P001	Core	NO	NO
OG0000016	Zm00041	Zm00041ab153580_P001	Core	NO	NO
OG0000016	Zm00041	Zm00041ab381950_P001	Core	NO	NO
OG0000016	Zm00042	Zm00042ab152110_P001	Core	NO	NO
OG0000016	Zm00042	Zm00042ab383920_P001	Core	NO	NO
OG0000017	Zm00001	Zm00001eb251960_P001	Core	NO	NO
OG0000017	Zm00014	Zm00014ba215960.1	Core	NO	NO
OG0000017	Zm00014	Zm00014ba278410.1	Core	NO	YES
OG0000017	Zm00018	Zm00018ab195540_P001	Core	NO	NO
OG0000017	Zm00018	Zm00018ab261910_P001	Core	NO	NO
OG0000017	Zm00019	Zm00019ab178070_P002	Core	NO	NO
OG0000017	Zm00019	Zm00019ab241800_P001	Core	NO	NO
OG0000017	Zm00020	Zm00020ab190590_P002	Core	NO	NO
OG0000017	Zm00020	Zm00020ab255300_P001	Core	NO	NO
OG0000017	Zm00021	Zm00021ab190830_P002	Core	NO	NO
OG0000017	Zm00021	Zm00021ab255550_P001	Core	NO	NO
OG0000017	Zm00022	Zm00022ab190640_P001	Core	NO	NO
OG0000017	Zm00022	Zm00022ab255860_P001	Core	NO	NO
OG0000017	Zm00023	Zm00023ab193740_P002	Core	NO	NO
OG0000017	Zm00023	Zm00023ab259330_P001	Core	NO	NO
OG0000017	Zm00024	Zm00024ab191610_P001	Core	NO	NO
OG0000017	Zm00024	Zm00024ab255990_P001	Core	NO	NO
OG0000017	Zm00025	Zm00025ab195540_P001	Core	NO	NO
OG0000017	Zm00025	Zm00025ab262400_P001	Core	NO	NO
OG0000017	Zm00026	Zm00026ab190120_P001	Core	NO	NO
OG0000017	Zm00026	Zm00026ab254460_P001	Core	NO	NO
OG0000017	Zm00027	Zm00027ab191280_P002	Core	NO	NO
OG0000017	Zm00027	Zm00027ab256530_P001	Core	NO	NO
OG0000017	Zm00028	Zm00028ab193810_P001	Core	NO	NO
OG0000017	Zm00028	Zm00028ab259310_P001	Core	NO	NO
OG0000017	Zm00029	Zm00029ab194950_P001	Core	NO	NO
OG0000017	Zm00029	Zm00029ab262510_P001	Core	NO	NO
OG0000017	Zm00030	Zm00030ab189200_P002	Core	NO	NO
OG0000017	Zm00030	Zm00030ab253620_P003	Core	NO	NO
OG0000017	Zm00031	Zm00031ab195530_P001	Core	NO	NO
OG0000017	Zm00031	Zm00031ab262650_P001	Core	NO	NO
OG0000017	Zm00032	Zm00032ab194610_P001	Core	NO	NO
OG0000017	Zm00032	Zm00032ab260480_P001	Core	NO	NO
OG0000017	Zm00033	Zm00033ab200060_P001	Core	NO	NO
OG0000017	Zm00033	Zm00033ab266810_P001	Core	NO	NO
OG0000017	Zm00034	Zm00034ab199710_P001	Core	NO	NO
OG0000017	Zm00034	Zm00034ab267950_P001	Core	NO	NO
OG0000017	Zm00035	Zm00035ab194240_P001	Core	NO	NO
OG0000017	Zm00035	Zm00035ab261260_P001	Core	NO	NO
OG0000017	Zm00036	Zm00036ab194010_P001	Core	NO	NO
OG0000017	Zm00036	Zm00036ab257940_P002	Core	NO	NO
OG0000017	Zm00037	Zm00037ab189880_P001	Core	NO	NO
OG0000017	Zm00037	Zm00037ab254850_P001	Core	NO	NO
OG0000017	Zm00038	Zm00038ab191060_P002	Core	NO	NO
OG0000017	Zm00038	Zm00038ab256860_P001	Core	NO	NO
OG0000017	Zm00039	Zm00039ab192470_P002	Core	NO	NO
OG0000017	Zm00039	Zm00039ab257280_P001	Core	NO	NO
OG0000017	Zm00040	Zm00040ab200960_P001	Core	NO	NO
OG0000017	Zm00040	Zm00040ab268900_P001	Core	NO	NO
OG0000017	Zm00041	Zm00041ab196470_P001	Core	NO	NO
OG0000017	Zm00041	Zm00041ab262580_P001	Core	NO	NO
OG0000017	Zm00042	Zm00042ab196240_P002	Core	NO	NO
OG0000017	Zm00042	Zm00042ab262770_P001	Core	NO	NO
OG0000018	Zm00001	Zm00001eb110040_P001	Core	NO	YES
OG0000018	Zm00001	Zm00001eb110050_P001	Core	NO	NO
OG0000018	Zm00014	Zm00014ba137450.1	Core	NO	NO
OG0000018	Zm00014	Zm00014ba137460.1	Core	NO	NO
OG0000018	Zm00018	Zm00018ab113020_P001	Core	NO	NO
OG0000018	Zm00018	Zm00018ab113030_P001	Core	NO	NO
OG0000018	Zm00019	Zm00019ab106830_P001	Core	NO	NO
OG0000018	Zm00019	Zm00019ab106840_P001	Core	NO	NO
OG0000018	Zm00020	Zm00020ab110590_P001	Core	NO	NO
OG0000018	Zm00020	Zm00020ab110600_P001	Core	NO	NO
OG0000018	Zm00021	Zm00021ab110470_P001	Core	NO	NO
OG0000018	Zm00021	Zm00021ab110480_P001	Core	NO	NO
OG0000018	Zm00022	Zm00022ab111410_P001	Core	NO	NO
OG0000018	Zm00023	Zm00023ab113190_P001	Core	NO	NO
OG0000018	Zm00023	Zm00023ab113200_P001	Core	NO	NO
OG0000018	Zm00024	Zm00024ab111770_P001	Core	NO	NO
OG0000018	Zm00024	Zm00024ab111780_P001	Core	NO	NO
OG0000018	Zm00025	Zm00025ab113710_P001	Core	NO	NO
OG0000018	Zm00025	Zm00025ab113730_P001	Core	NO	NO
OG0000018	Zm00026	Zm00026ab109750_P001	Core	NO	NO
OG0000018	Zm00027	Zm00027ab110600_P001	Core	NO	NO
OG0000018	Zm00027	Zm00027ab110610_P001	Core	NO	NO
OG0000018	Zm00028	Zm00028ab112260_P001	Core	NO	NO
OG0000018	Zm00028	Zm00028ab112270_P001	Core	NO	NO
OG0000018	Zm00029	Zm00029ab113340_P001	Core	NO	NO
OG0000018	Zm00029	Zm00029ab113350_P001	Core	NO	NO
OG0000018	Zm00030	Zm00030ab110100_P001	Core	NO	NO
OG0000018	Zm00030	Zm00030ab110110_P001	Core	NO	NO
OG0000018	Zm00031	Zm00031ab113980_P001	Core	NO	NO
OG0000018	Zm00032	Zm00032ab113270_P001	Core	NO	NO
OG0000018	Zm00032	Zm00032ab113280_P001	Core	NO	NO
OG0000018	Zm00033	Zm00033ab115600_P001	Core	NO	NO
OG0000018	Zm00033	Zm00033ab115610_P001	Core	NO	NO
OG0000018	Zm00034	Zm00034ab116870_P001	Core	NO	NO
OG0000018	Zm00034	Zm00034ab116880_P001	Core	NO	NO
OG0000018	Zm00035	Zm00035ab113050_P001	Core	NO	NO
OG0000018	Zm00035	Zm00035ab113060_P001	Core	NO	NO
OG0000018	Zm00036	Zm00036ab113390_P001	Core	NO	NO
OG0000018	Zm00036	Zm00036ab113400_P001	Core	NO	NO
OG0000018	Zm00037	Zm00037ab109940_P001	Core	NO	NO
OG0000018	Zm00037	Zm00037ab109950_P001	Core	NO	NO
OG0000018	Zm00038	Zm00038ab112410_P001	Core	NO	NO
OG0000018	Zm00038	Zm00038ab112420_P001	Core	NO	NO
OG0000018	Zm00039	Zm00039ab110780_P001	Core	NO	NO
OG0000018	Zm00039	Zm00039ab110790_P001	Core	NO	NO
OG0000018	Zm00040	Zm00040ab117290_P001	Core	NO	NO
OG0000018	Zm00041	Zm00041ab113710_P001	Core	NO	NO
OG0000018	Zm00041	Zm00041ab113720_P001	Core	NO	NO
OG0000018	Zm00042	Zm00042ab112830_P001	Core	NO	NO
OG0000018	Zm00042	Zm00042ab112840_P001	Core	NO	NO
OG0000019	Zm00001	Zm00001eb170560_P001	Soft-core	NO	NO
OG0000019	Zm00001	Zm00001eb170580_P001	Soft-core	NO	YES
OG0000019	Zm00014	Zm00014ba197870.1	Soft-core	NO	NO
OG0000019	Zm00014	Zm00014ba197890.1	Soft-core	NO	NO
OG0000019	Zm00018	Zm00018ab176520_P001	Soft-core	NO	NO
OG0000019	Zm00018	Zm00018ab176540_P001	Soft-core	NO	NO
OG0000019	Zm00020	Zm00020ab172420_P001	Soft-core	NO	NO
OG0000019	Zm00020	Zm00020ab172450_P001	Soft-core	NO	NO
OG0000019	Zm00021	Zm00021ab172650_P001	Soft-core	NO	NO
OG0000019	Zm00021	Zm00021ab172670_P001	Soft-core	NO	NO
OG0000019	Zm00022	Zm00022ab172330_P001	Soft-core	NO	NO
OG0000019	Zm00022	Zm00022ab172360_P001	Soft-core	NO	NO
OG0000019	Zm00023	Zm00023ab175270_P001	Soft-core	NO	NO
OG0000019	Zm00023	Zm00023ab175280_P001	Soft-core	NO	NO
OG0000019	Zm00024	Zm00024ab173490_P001	Soft-core	NO	NO
OG0000019	Zm00025	Zm00025ab176810_P001	Soft-core	NO	NO
OG0000019	Zm00025	Zm00025ab176840_P001	Soft-core	NO	NO
OG0000019	Zm00026	Zm00026ab172260_P001	Soft-core	NO	NO
OG0000019	Zm00026	Zm00026ab172270_P001	Soft-core	NO	NO
OG0000019	Zm00027	Zm00027ab172890_P001	Soft-core	NO	NO
OG0000019	Zm00027	Zm00027ab172900_P001	Soft-core	NO	NO
OG0000019	Zm00028	Zm00028ab175670_P001	Soft-core	NO	NO
OG0000019	Zm00028	Zm00028ab175690_P001	Soft-core	NO	NO
OG0000019	Zm00029	Zm00029ab176540_P002	Soft-core	NO	NO
OG0000019	Zm00029	Zm00029ab176550_P001	Soft-core	NO	NO
OG0000019	Zm00030	Zm00030ab170930_P001	Soft-core	NO	NO
OG0000019	Zm00030	Zm00030ab170940_P002	Soft-core	NO	NO
OG0000019	Zm00031	Zm00031ab177090_P001	Soft-core	NO	NO
OG0000019	Zm00031	Zm00031ab177120_P001	Soft-core	NO	NO
OG0000019	Zm00032	Zm00032ab175830_P001	Soft-core	NO	NO
OG0000019	Zm00032	Zm00032ab175860_P001	Soft-core	NO	NO
OG0000019	Zm00033	Zm00033ab180350_P001	Soft-core	NO	NO
OG0000019	Zm00033	Zm00033ab180360_P002	Soft-core	NO	NO
OG0000019	Zm00034	Zm00034ab180770_P001	Soft-core	NO	NO
OG0000019	Zm00035	Zm00035ab176030_P001	Soft-core	NO	NO
OG0000019	Zm00035	Zm00035ab176070_P001	Soft-core	NO	NO
OG0000019	Zm00036	Zm00036ab176030_P001	Soft-core	NO	NO
OG0000019	Zm00036	Zm00036ab176060_P001	Soft-core	NO	NO
OG0000019	Zm00037	Zm00037ab171660_P001	Soft-core	NO	NO
OG0000019	Zm00037	Zm00037ab171680_P001	Soft-core	NO	NO
OG0000019	Zm00038	Zm00038ab173490_P001	Soft-core	NO	NO
OG0000019	Zm00038	Zm00038ab173500_P001	Soft-core	NO	NO
OG0000019	Zm00039	Zm00039ab172720_P001	Soft-core	NO	NO
OG0000019	Zm00039	Zm00039ab172730_P001	Soft-core	NO	NO
OG0000019	Zm00040	Zm00040ab181720_P001	Soft-core	NO	NO
OG0000019	Zm00040	Zm00040ab181730_P001	Soft-core	NO	NO
OG0000019	Zm00041	Zm00041ab177340_P001	Soft-core	NO	NO
OG0000019	Zm00041	Zm00041ab177390_P001	Soft-core	NO	NO
OG0000019	Zm00042	Zm00042ab176260_P002	Soft-core	NO	NO
OG0000019	Zm00042	Zm00042ab176300_P001	Soft-core	NO	NO
OG0000020	Zm00001	Zm00001eb334000_P001	Core	NO	YES
OG0000020	Zm00014	Zm00014ba154140.1	Core	NO	NO
OG0000020	Zm00014	Zm00014ba357260.1	Core	NO	NO
OG0000020	Zm00018	Zm00018ab131210_P001	Core	NO	NO
OG0000020	Zm00018	Zm00018ab350000_P001	Core	NO	NO
OG0000020	Zm00019	Zm00019ab122920_P001	Core	NO	NO
OG0000020	Zm00019	Zm00019ab321730_P001	Core	NO	NO
OG0000020	Zm00020	Zm00020ab128030_P001	Core	NO	NO
OG0000020	Zm00020	Zm00020ab338610_P001	Core	NO	NO
OG0000020	Zm00021	Zm00021ab128100_P001	Core	NO	NO
OG0000020	Zm00021	Zm00021ab339660_P001	Core	NO	NO
OG0000020	Zm00022	Zm00022ab128560_P001	Core	NO	NO
OG0000020	Zm00022	Zm00022ab339940_P001	Core	NO	NO
OG0000020	Zm00023	Zm00023ab130570_P001	Core	NO	NO
OG0000020	Zm00023	Zm00023ab343850_P002	Core	NO	NO
OG0000020	Zm00024	Zm00024ab129210_P001	Core	NO	NO
OG0000020	Zm00024	Zm00024ab341000_P001	Core	NO	NO
OG0000020	Zm00025	Zm00025ab346460_P001	Core	NO	NO
OG0000020	Zm00026	Zm00026ab127540_P001	Core	NO	NO
OG0000020	Zm00026	Zm00026ab337400_P001	Core	NO	NO
OG0000020	Zm00027	Zm00027ab128420_P001	Core	NO	NO
OG0000020	Zm00027	Zm00027ab338920_P001	Core	NO	NO
OG0000020	Zm00028	Zm00028ab129980_P001	Core	NO	NO
OG0000020	Zm00028	Zm00028ab342570_P001	Core	NO	NO
OG0000020	Zm00029	Zm00029ab131160_P001	Core	NO	NO
OG0000020	Zm00029	Zm00029ab349270_P001	Core	NO	NO
OG0000020	Zm00030	Zm00030ab127220_P001	Core	NO	NO
OG0000020	Zm00030	Zm00030ab336100_P001	Core	NO	NO
OG0000020	Zm00031	Zm00031ab131740_P001	Core	NO	NO
OG0000020	Zm00031	Zm00031ab347690_P001	Core	NO	NO
OG0000020	Zm00032	Zm00032ab130660_P001	Core	NO	NO
OG0000020	Zm00032	Zm00032ab349100_P001	Core	NO	NO
OG0000020	Zm00033	Zm00033ab133990_P002	Core	NO	NO
OG0000020	Zm00033	Zm00033ab354040_P001	Core	NO	NO
OG0000020	Zm00034	Zm00034ab135210_P001	Core	NO	NO
OG0000020	Zm00035	Zm00035ab130880_P002	Core	NO	NO
OG0000020	Zm00035	Zm00035ab347240_P001	Core	NO	NO
OG0000020	Zm00036	Zm00036ab130820_P001	Core	NO	NO
OG0000020	Zm00036	Zm00036ab344260_P001	Core	NO	NO
OG0000020	Zm00037	Zm00037ab127570_P001	Core	NO	NO
OG0000020	Zm00037	Zm00037ab338170_P001	Core	NO	NO
OG0000020	Zm00038	Zm00038ab341680_P001	Core	NO	NO
OG0000020	Zm00039	Zm00039ab128310_P001	Core	NO	NO
OG0000020	Zm00039	Zm00039ab341010_P001	Core	NO	NO
OG0000020	Zm00040	Zm00040ab355560_P001	Core	NO	NO
OG0000020	Zm00041	Zm00041ab132030_P001	Core	NO	NO
OG0000020	Zm00041	Zm00041ab347650_P001	Core	NO	NO
OG0000020	Zm00042	Zm00042ab130300_P002	Core	NO	NO
OG0000020	Zm00042	Zm00042ab349100_P001	Core	NO	NO
OG0000021	Zm00001	Zm00001eb058180_P001	Core	NO	NO
OG0000021	Zm00001	Zm00001eb219290_P001	Core	NO	YES
OG0000021	Zm00014	Zm00014ba056750.1	Core	NO	NO
OG0000021	Zm00014	Zm00014ba245900.1	Core	NO	NO
OG0000021	Zm00018	Zm00018ab227840_P001	Core	NO	NO
OG0000021	Zm00019	Zm00019ab209220_P001	Core	NO	NO
OG0000021	Zm00020	Zm00020ab058800_P001	Core	NO	NO
OG0000021	Zm00020	Zm00020ab222240_P001	Core	NO	NO
OG0000021	Zm00021	Zm00021ab058680_P001	Core	NO	NO
OG0000021	Zm00021	Zm00021ab222260_P001	Core	NO	NO
OG0000021	Zm00022	Zm00022ab221750_P001	Core	NO	NO
OG0000021	Zm00023	Zm00023ab060190_P001	Core	NO	NO
OG0000021	Zm00023	Zm00023ab225310_P001	Core	NO	NO
OG0000021	Zm00024	Zm00024ab058940_P001	Core	NO	NO
OG0000021	Zm00024	Zm00024ab222600_P001	Core	NO	NO
OG0000021	Zm00025	Zm00025ab059750_P001	Core	NO	NO
OG0000021	Zm00025	Zm00025ab227720_P001	Core	NO	NO
OG0000021	Zm00026	Zm00026ab058320_P001	Core	NO	NO
OG0000021	Zm00026	Zm00026ab221700_P001	Core	NO	NO
OG0000021	Zm00027	Zm00027ab058710_P001	Core	NO	NO
OG0000021	Zm00027	Zm00027ab223290_P001	Core	NO	NO
OG0000021	Zm00028	Zm00028ab225520_P001	Core	NO	NO
OG0000021	Zm00029	Zm00029ab059890_P001	Core	NO	NO
OG0000021	Zm00029	Zm00029ab226760_P001	Core	NO	NO
OG0000021	Zm00030	Zm00030ab220580_P001	Core	NO	NO
OG0000021	Zm00030	Zm00030ab447120_P001	Core	NO	NO
OG0000021	Zm00031	Zm00031ab228210_P001	Core	NO	NO
OG0000021	Zm00032	Zm00032ab226630_P001	Core	NO	NO
OG0000021	Zm00033	Zm00033ab061140_P001	Core	NO	NO
OG0000021	Zm00033	Zm00033ab231990_P001	Core	NO	NO
OG0000021	Zm00034	Zm00034ab062190_P001	Core	NO	NO
OG0000021	Zm00034	Zm00034ab232810_P001	Core	NO	NO
OG0000021	Zm00035	Zm00035ab059650_P001	Core	NO	NO
OG0000021	Zm00035	Zm00035ab226320_P001	Core	NO	NO
OG0000021	Zm00036	Zm00036ab224610_P001	Core	NO	NO
OG0000021	Zm00037	Zm00037ab058320_P001	Core	NO	NO
OG0000021	Zm00037	Zm00037ab221430_P001	Core	NO	NO
OG0000021	Zm00038	Zm00038ab059820_P001	Core	NO	NO
OG0000021	Zm00038	Zm00038ab223190_P001	Core	NO	NO
OG0000021	Zm00039	Zm00039ab058620_P001	Core	NO	NO
OG0000021	Zm00039	Zm00039ab224040_P001	Core	NO	NO
OG0000021	Zm00040	Zm00040ab061650_P001	Core	NO	NO
OG0000021	Zm00040	Zm00040ab233870_P001	Core	NO	NO
OG0000021	Zm00041	Zm00041ab059610_P001	Core	NO	NO
OG0000021	Zm00041	Zm00041ab228150_P001	Core	NO	NO
OG0000021	Zm00042	Zm00042ab059760_P001	Core	NO	NO
OG0000021	Zm00042	Zm00042ab228740_P001	Core	NO	NO
OG0000022	Zm00001	Zm00001eb234530_P001	Core	NO	NO
OG0000022	Zm00001	Zm00001eb275410_P001	Core	NO	NO
OG0000022	Zm00014	Zm00014ba260990.1	Core	NO	YES
OG0000022	Zm00018	Zm00018ab243960_P001	Core	NO	NO
OG0000022	Zm00018	Zm00018ab288710_P001	Core	NO	NO
OG0000022	Zm00019	Zm00019ab224350_P001	Core	NO	NO
OG0000022	Zm00019	Zm00019ab264880_P001	Core	NO	NO
OG0000022	Zm00020	Zm00020ab237710_P001	Core	NO	NO
OG0000022	Zm00020	Zm00020ab279660_P002	Core	NO	NO
OG0000022	Zm00021	Zm00021ab237450_P001	Core	NO	NO
OG0000022	Zm00021	Zm00021ab279720_P001	Core	NO	NO
OG0000022	Zm00022	Zm00022ab237810_P002	Core	NO	NO
OG0000022	Zm00023	Zm00023ab241340_P001	Core	NO	NO
OG0000022	Zm00023	Zm00023ab284010_P001	Core	NO	NO
OG0000022	Zm00024	Zm00024ab238390_P001	Core	NO	NO
OG0000022	Zm00024	Zm00024ab280480_P001	Core	NO	NO
OG0000022	Zm00025	Zm00025ab243720_P001	Core	NO	NO
OG0000022	Zm00025	Zm00025ab286800_P001	Core	NO	NO
OG0000022	Zm00026	Zm00026ab237100_P001	Core	NO	NO
OG0000022	Zm00027	Zm00027ab238710_P001	Core	NO	NO
OG0000022	Zm00028	Zm00028ab241100_P001	Core	NO	NO
OG0000022	Zm00028	Zm00028ab282560_P001	Core	NO	NO
OG0000022	Zm00029	Zm00029ab243130_P001	Core	NO	NO
OG0000022	Zm00029	Zm00029ab289030_P001	Core	NO	NO
OG0000022	Zm00030	Zm00030ab275950_P001	Core	NO	NO
OG0000022	Zm00031	Zm00031ab244250_P001	Core	NO	NO
OG0000022	Zm00032	Zm00032ab242510_P001	Core	NO	NO
OG0000022	Zm00032	Zm00032ab286930_P001	Core	NO	NO
OG0000022	Zm00033	Zm00033ab248370_P001	Core	NO	NO
OG0000022	Zm00033	Zm00033ab292500_P001	Core	NO	NO
OG0000022	Zm00034	Zm00034ab249520_P001	Core	NO	NO
OG0000022	Zm00034	Zm00034ab295140_P001	Core	NO	NO
OG0000022	Zm00035	Zm00035ab242530_P001	Core	NO	NO
OG0000022	Zm00035	Zm00035ab285830_P001	Core	NO	NO
OG0000022	Zm00036	Zm00036ab240350_P001	Core	NO	NO
OG0000022	Zm00036	Zm00036ab283940_P001	Core	NO	NO
OG0000022	Zm00037	Zm00037ab237270_P001	Core	NO	NO
OG0000022	Zm00037	Zm00037ab279600_P001	Core	NO	NO
OG0000022	Zm00038	Zm00038ab239120_P001	Core	NO	NO
OG0000022	Zm00039	Zm00039ab239300_P001	Core	NO	NO
OG0000022	Zm00040	Zm00040ab250210_P001	Core	NO	NO
OG0000022	Zm00040	Zm00040ab293260_P001	Core	NO	NO
OG0000022	Zm00041	Zm00041ab244300_P001	Core	NO	NO
OG0000022	Zm00041	Zm00041ab286080_P001	Core	NO	NO
OG0000022	Zm00042	Zm00042ab244660_P001	Core	NO	NO
OG0000022	Zm00042	Zm00042ab288270_P001	Core	NO	NO
OG0000023	Zm00001	Zm00001eb260010_P001	Core	NO	YES
OG0000023	Zm00001	Zm00001eb261620_P001	Core	NO	NO
OG0000023	Zm00014	Zm00014ba285870.1	Core	NO	NO
OG0000023	Zm00014	Zm00014ba287590.1	Core	NO	NO
OG0000023	Zm00018	Zm00018ab271350_P001	Core	NO	NO
OG0000023	Zm00018	Zm00018ab273240_P001	Core	NO	NO
OG0000023	Zm00019	Zm00019ab249610_P001	Core	NO	NO
OG0000023	Zm00020	Zm00020ab265310_P001	Core	NO	NO
OG0000023	Zm00021	Zm00021ab263780_P001	Core	NO	NO
OG0000023	Zm00021	Zm00021ab265790_P001	Core	NO	NO
OG0000023	Zm00022	Zm00022ab264230_P001	Core	NO	NO
OG0000023	Zm00022	Zm00022ab265970_P001	Core	NO	NO
OG0000023	Zm00023	Zm00023ab267530_P002	Core	NO	NO
OG0000023	Zm00023	Zm00023ab267550_P001	Core	NO	NO
OG0000023	Zm00024	Zm00024ab264590_P001	Core	NO	NO
OG0000023	Zm00025	Zm00025ab270710_P001	Core	NO	NO
OG0000023	Zm00025	Zm00025ab270720_P001	Core	NO	NO
OG0000023	Zm00026	Zm00026ab262850_P001	Core	NO	NO
OG0000023	Zm00027	Zm00027ab264540_P001	Core	NO	NO
OG0000023	Zm00027	Zm00027ab266330_P001	Core	NO	NO
OG0000023	Zm00028	Zm00028ab267470_P001	Core	NO	NO
OG0000023	Zm00028	Zm00028ab269240_P001	Core	NO	NO
OG0000023	Zm00029	Zm00029ab271450_P001	Core	NO	NO
OG0000023	Zm00029	Zm00029ab273170_P001	Core	NO	NO
OG0000023	Zm00030	Zm00030ab261870_P001	Core	NO	NO
OG0000023	Zm00030	Zm00030ab263550_P001	Core	NO	NO
OG0000023	Zm00031	Zm00031ab270860_P001	Core	NO	NO
OG0000023	Zm00032	Zm00032ab270980_P001	Core	NO	NO
OG0000023	Zm00033	Zm00033ab277490_P001	Core	NO	NO
OG0000023	Zm00034	Zm00034ab276480_P001	Core	NO	NO
OG0000023	Zm00034	Zm00034ab276510_P001	Core	NO	NO
OG0000023	Zm00034	Zm00034ab278330_P001	Core	NO	NO
OG0000023	Zm00035	Zm00035ab271990_P001	Core	NO	NO
OG0000023	Zm00036	Zm00036ab266520_P001	Core	NO	NO
OG0000023	Zm00036	Zm00036ab268450_P001	Core	NO	NO
OG0000023	Zm00037	Zm00037ab263250_P001	Core	NO	NO
OG0000023	Zm00038	Zm00038ab265230_P002	Core	NO	NO
OG0000023	Zm00038	Zm00038ab266890_P001	Core	NO	NO
OG0000023	Zm00038	Zm00038ab266960_P001	Core	NO	NO
OG0000023	Zm00039	Zm00039ab265600_P001	Core	NO	NO
OG0000023	Zm00039	Zm00039ab267300_P001	Core	NO	NO
OG0000023	Zm00040	Zm00040ab279510_P001	Core	NO	NO
OG0000023	Zm00041	Zm00041ab271070_P001	Core	NO	NO
OG0000023	Zm00041	Zm00041ab272900_P001	Core	NO	NO
OG0000023	Zm00041	Zm00041ab272950_P001	Core	NO	NO
OG0000023	Zm00042	Zm00042ab270960_P001	Core	NO	NO
OG0000024	Zm00001	Zm00001eb020100_P002	Core	NO	YES
OG0000024	Zm00014	Zm00014ba019260.1	Core	NO	NO
OG0000024	Zm00018	Zm00018ab020970_P001	Core	NO	NO
OG0000024	Zm00018	Zm00018ab411280_P001	Core	NO	NO
OG0000024	Zm00019	Zm00019ab019860_P001	Core	NO	NO
OG0000024	Zm00019	Zm00019ab379460_P001	Core	NO	NO
OG0000024	Zm00020	Zm00020ab020190_P002	Core	NO	NO
OG0000024	Zm00020	Zm00020ab398430_P002	Core	NO	NO
OG0000024	Zm00021	Zm00021ab019880_P001	Core	NO	NO
OG0000024	Zm00022	Zm00022ab019700_P002	Core	NO	NO
OG0000024	Zm00023	Zm00023ab020710_P001	Core	NO	NO
OG0000024	Zm00024	Zm00024ab020320_P001	Core	NO	NO
OG0000024	Zm00024	Zm00024ab401250_P001	Core	NO	NO
OG0000024	Zm00025	Zm00025ab021060_P001	Core	NO	NO
OG0000024	Zm00025	Zm00025ab408080_P001	Core	NO	NO
OG0000024	Zm00026	Zm00026ab019880_P002	Core	NO	NO
OG0000024	Zm00026	Zm00026ab395270_P001	Core	NO	NO
OG0000024	Zm00027	Zm00027ab020090_P001	Core	NO	NO
OG0000024	Zm00027	Zm00027ab398190_P001	Core	NO	NO
OG0000024	Zm00028	Zm00028ab020060_P001	Core	NO	NO
OG0000024	Zm00028	Zm00028ab403060_P001	Core	NO	NO
OG0000024	Zm00029	Zm00029ab020350_P003	Core	NO	NO
OG0000024	Zm00029	Zm00029ab409780_P001	Core	NO	NO
OG0000024	Zm00030	Zm00030ab019830_P001	Core	NO	NO
OG0000024	Zm00030	Zm00030ab395540_P001	Core	NO	NO
OG0000024	Zm00031	Zm00031ab020590_P001	Core	NO	NO
OG0000024	Zm00031	Zm00031ab408630_P001	Core	NO	NO
OG0000024	Zm00032	Zm00032ab020250_P001	Core	NO	NO
OG0000024	Zm00032	Zm00032ab409810_P001	Core	NO	NO
OG0000024	Zm00033	Zm00033ab020880_P001	Core	NO	NO
OG0000024	Zm00034	Zm00034ab020880_P001	Core	NO	NO
OG0000024	Zm00034	Zm00034ab417510_P001	Core	NO	NO
OG0000024	Zm00035	Zm00035ab020620_P001	Core	NO	NO
OG0000024	Zm00036	Zm00036ab020440_P001	Core	NO	NO
OG0000024	Zm00037	Zm00037ab020080_P001	Core	NO	NO
OG0000024	Zm00038	Zm00038ab020720_P001	Core	NO	NO
OG0000024	Zm00038	Zm00038ab409810_P001	Core	NO	NO
OG0000024	Zm00039	Zm00039ab020430_P002	Core	NO	NO
OG0000024	Zm00039	Zm00039ab400920_P001	Core	NO	NO
OG0000024	Zm00040	Zm00040ab021150_P001	Core	NO	NO
OG0000024	Zm00041	Zm00041ab020510_P002	Core	NO	NO
OG0000024	Zm00042	Zm00042ab020220_P001	Core	NO	NO
OG0000024	Zm00042	Zm00042ab410770_P001	Core	NO	NO
OG0000025	Zm00014	Zm00014ba232970.1	Soft-core	NO	YES
OG0000025	Zm00014	Zm00014ba261890.1	Soft-core	NO	NO
OG0000025	Zm00018	Zm00018ab213610_P001	Soft-core	NO	NO
OG0000025	Zm00018	Zm00018ab244910_P001	Soft-core	NO	NO
OG0000025	Zm00019	Zm00019ab195700_P002	Soft-core	NO	NO
OG0000025	Zm00019	Zm00019ab225190_P001	Soft-core	NO	NO
OG0000025	Zm00020	Zm00020ab208500_P001	Soft-core	NO	NO
OG0000025	Zm00021	Zm00021ab208490_P002	Soft-core	NO	NO
OG0000025	Zm00022	Zm00022ab208280_P001	Soft-core	NO	NO
OG0000025	Zm00023	Zm00023ab211260_P001	Soft-core	NO	NO
OG0000025	Zm00023	Zm00023ab242520_P001	Soft-core	NO	NO
OG0000025	Zm00024	Zm00024ab209030_P001	Soft-core	NO	NO
OG0000025	Zm00024	Zm00024ab239470_P001	Soft-core	NO	NO
OG0000025	Zm00025	Zm00025ab213530_P002	Soft-core	NO	NO
OG0000025	Zm00026	Zm00026ab207900_P001	Soft-core	NO	NO
OG0000025	Zm00026	Zm00026ab237880_P001	Soft-core	NO	NO
OG0000025	Zm00027	Zm00027ab209380_P001	Soft-core	NO	NO
OG0000025	Zm00027	Zm00027ab239930_P002	Soft-core	NO	NO
OG0000025	Zm00028	Zm00028ab211440_P001	Soft-core	NO	NO
OG0000025	Zm00028	Zm00028ab242220_P001	Soft-core	NO	NO
OG0000025	Zm00029	Zm00029ab212860_P001	Soft-core	NO	NO
OG0000025	Zm00029	Zm00029ab244580_P001	Soft-core	NO	NO
OG0000025	Zm00030	Zm00030ab206800_P001	Soft-core	NO	NO
OG0000025	Zm00030	Zm00030ab236790_P001	Soft-core	NO	NO
OG0000025	Zm00031	Zm00031ab213800_P001	Soft-core	NO	NO
OG0000025	Zm00032	Zm00032ab212910_P001	Soft-core	NO	NO
OG0000025	Zm00032	Zm00032ab243380_P001	Soft-core	NO	NO
OG0000025	Zm00033	Zm00033ab217950_P001	Soft-core	NO	NO
OG0000025	Zm00033	Zm00033ab249290_P001	Soft-core	NO	NO
OG0000025	Zm00034	Zm00034ab218140_P001	Soft-core	NO	NO
OG0000025	Zm00035	Zm00035ab212240_P001	Soft-core	NO	NO
OG0000025	Zm00036	Zm00036ab211100_P003	Soft-core	NO	NO
OG0000025	Zm00036	Zm00036ab241220_P001	Soft-core	NO	NO
OG0000025	Zm00037	Zm00037ab207780_P001	Soft-core	NO	NO
OG0000025	Zm00038	Zm00038ab209050_P001	Soft-core	NO	NO
OG0000025	Zm00039	Zm00039ab210280_P001	Soft-core	NO	NO
OG0000025	Zm00040	Zm00040ab219700_P001	Soft-core	NO	NO
OG0000025	Zm00040	Zm00040ab251110_P001	Soft-core	NO	NO
OG0000025	Zm00041	Zm00041ab214320_P001	Soft-core	NO	NO
OG0000025	Zm00042	Zm00042ab214380_P001	Soft-core	NO	NO
OG0000025	Zm00042	Zm00042ab277750_P001	Soft-core	NO	NO
OG0000026	Zm00001	Zm00001eb428560_P002	Core	NO	YES
OG0000026	Zm00014	Zm00014ba088640.1	Core	NO	NO
OG0000026	Zm00014	Zm00014ba101780.1	Core	NO	NO
OG0000026	Zm00014	Zm00014ba101780.2	Core	NO	NO
OG0000026	Zm00018	Zm00018ab449710_P003	Core	NO	NO
OG0000026	Zm00019	Zm00019ab071190_P003	Core	NO	NO
OG0000026	Zm00019	Zm00019ab414930_P001	Core	NO	NO
OG0000026	Zm00020	Zm00020ab074240_P001	Core	NO	NO
OG0000026	Zm00020	Zm00020ab435850_P002	Core	NO	NO
OG0000026	Zm00021	Zm00021ab436380_P001	Core	NO	NO
OG0000026	Zm00022	Zm00022ab434990_P003	Core	NO	NO
OG0000026	Zm00023	Zm00023ab441430_P003	Core	NO	NO
OG0000026	Zm00024	Zm00024ab074420_P001	Core	NO	NO
OG0000026	Zm00024	Zm00024ab438880_P001	Core	NO	NO
OG0000026	Zm00025	Zm00025ab445730_P001	Core	NO	NO
OG0000026	Zm00026	Zm00026ab431630_P002	Core	NO	NO
OG0000026	Zm00027	Zm00027ab435110_P001	Core	NO	NO
OG0000026	Zm00028	Zm00028ab440760_P002	Core	NO	NO
OG0000026	Zm00029	Zm00029ab447710_P001	Core	NO	NO
OG0000026	Zm00030	Zm00030ab432800_P001	Core	NO	NO
OG0000026	Zm00031	Zm00031ab446310_P001	Core	NO	NO
OG0000026	Zm00032	Zm00032ab448170_P001	Core	NO	NO
OG0000026	Zm00033	Zm00033ab453780_P001	Core	NO	NO
OG0000026	Zm00034	Zm00034ab077870_P001	Core	NO	NO
OG0000026	Zm00034	Zm00034ab456100_P002	Core	NO	NO
OG0000026	Zm00035	Zm00035ab445470_P002	Core	NO	NO
OG0000026	Zm00036	Zm00036ab075600_P001	Core	NO	NO
OG0000026	Zm00036	Zm00036ab441200_P002	Core	NO	NO
OG0000026	Zm00037	Zm00037ab073570_P001	Core	NO	NO
OG0000026	Zm00037	Zm00037ab433390_P001	Core	NO	NO
OG0000026	Zm00038	Zm00038ab074960_P001	Core	NO	NO
OG0000026	Zm00038	Zm00038ab439220_P001	Core	NO	NO
OG0000026	Zm00039	Zm00039ab073810_P002	Core	NO	NO
OG0000026	Zm00039	Zm00039ab438140_P001	Core	NO	NO
OG0000026	Zm00040	Zm00040ab456580_P001	Core	NO	NO
OG0000026	Zm00041	Zm00041ab447000_P001	Core	NO	NO
OG0000026	Zm00042	Zm00042ab074510_P001	Core	NO	NO
OG0000026	Zm00042	Zm00042ab449540_P002	Core	NO	NO
OG0000027	Zm00001	Zm00001eb159220_P001	Dispensable	NO	YES
OG0000027	Zm00014	Zm00014ba186410.1	Dispensable	NO	NO
OG0000027	Zm00014	Zm00014ba186420.1	Dispensable	NO	NO
OG0000027	Zm00014	Zm00014ba186430.1	Dispensable	NO	NO
OG0000027	Zm00018	Zm00018ab164570_P001	Dispensable	NO	NO
OG0000027	Zm00018	Zm00018ab164580_P001	Dispensable	NO	NO
OG0000027	Zm00018	Zm00018ab164590_P001	Dispensable	NO	NO
OG0000027	Zm00018	Zm00018ab164600_P001	Dispensable	NO	NO
OG0000027	Zm00020	Zm00020ab161010_P001	Dispensable	NO	NO
OG0000027	Zm00021	Zm00021ab161250_P001	Dispensable	NO	NO
OG0000027	Zm00022	Zm00022ab160820_P001	Dispensable	NO	NO
OG0000027	Zm00022	Zm00022ab160830_P001	Dispensable	NO	NO
OG0000027	Zm00023	Zm00023ab163460_P001	Dispensable	NO	NO
OG0000027	Zm00023	Zm00023ab163480_P001	Dispensable	NO	NO
OG0000027	Zm00024	Zm00024ab162020_P001	Dispensable	NO	NO
OG0000027	Zm00025	Zm00025ab165060_P001	Dispensable	NO	NO
OG0000027	Zm00025	Zm00025ab165070_P001	Dispensable	NO	NO
OG0000027	Zm00025	Zm00025ab165080_P001	Dispensable	NO	NO
OG0000027	Zm00027	Zm00027ab161360_P001	Dispensable	NO	NO
OG0000027	Zm00027	Zm00027ab161390_P001	Dispensable	NO	NO
OG0000027	Zm00028	Zm00028ab163780_P001	Dispensable	NO	NO
OG0000027	Zm00028	Zm00028ab163790_P001	Dispensable	NO	NO
OG0000027	Zm00028	Zm00028ab163800_P001	Dispensable	NO	NO
OG0000027	Zm00029	Zm00029ab164970_P001	Dispensable	NO	NO
OG0000027	Zm00030	Zm00030ab159370_P001	Dispensable	NO	NO
OG0000027	Zm00031	Zm00031ab165160_P001	Dispensable	NO	NO
OG0000027	Zm00032	Zm00032ab163880_P001	Dispensable	NO	NO
OG0000027	Zm00034	Zm00034ab169110_P001	Dispensable	NO	NO
OG0000027	Zm00036	Zm00036ab163500_P001	Dispensable	NO	NO
OG0000027	Zm00036	Zm00036ab163510_P001	Dispensable	NO	NO
OG0000027	Zm00037	Zm00037ab160160_P001	Dispensable	NO	NO
OG0000027	Zm00038	Zm00038ab162490_P001	Dispensable	NO	NO
OG0000027	Zm00039	Zm00039ab161130_P001	Dispensable	NO	NO
OG0000027	Zm00039	Zm00039ab161140_P001	Dispensable	NO	NO
OG0000027	Zm00041	Zm00041ab165850_P001	Dispensable	NO	NO
OG0000027	Zm00042	Zm00042ab164470_P001	Dispensable	NO	NO
OG0000028	Zm00001	Zm00001eb214390_P001	Core	NO	NO
OG0000028	Zm00001	Zm00001eb214400_P001	Core	NO	YES
OG0000028	Zm00014	Zm00014ba241250.1	Core	NO	NO
OG0000028	Zm00018	Zm00018ab222830_P001	Core	NO	NO
OG0000028	Zm00019	Zm00019ab429220_P001	Core	NO	NO
OG0000028	Zm00020	Zm00020ab217450_P001	Core	NO	NO
OG0000028	Zm00021	Zm00021ab217420_P001	Core	NO	NO
OG0000028	Zm00022	Zm00022ab216910_P001	Core	NO	NO
OG0000028	Zm00023	Zm00023ab220380_P001	Core	NO	NO
OG0000028	Zm00024	Zm00024ab218060_P001	Core	NO	NO
OG0000028	Zm00025	Zm00025ab222570_P001	Core	NO	NO
OG0000028	Zm00025	Zm00025ab222600_P001	Core	NO	NO
OG0000028	Zm00026	Zm00026ab216770_P001	Core	NO	NO
OG0000028	Zm00026	Zm00026ab216780_P001	Core	NO	NO
OG0000028	Zm00027	Zm00027ab218310_P001	Core	NO	NO
OG0000028	Zm00027	Zm00027ab218320_P001	Core	NO	NO
OG0000028	Zm00028	Zm00028ab220560_P001	Core	NO	NO
OG0000028	Zm00029	Zm00029ab221750_P001	Core	NO	NO
OG0000028	Zm00030	Zm00030ab215680_P001	Core	NO	NO
OG0000028	Zm00031	Zm00031ab223150_P001	Core	NO	NO
OG0000028	Zm00032	Zm00032ab221810_P001	Core	NO	NO
OG0000028	Zm00033	Zm00033ab226850_P001	Core	NO	NO
OG0000028	Zm00034	Zm00034ab227650_P001	Core	NO	NO
OG0000028	Zm00035	Zm00035ab221290_P001	Core	NO	NO
OG0000028	Zm00035	Zm00035ab221330_P001	Core	NO	NO
OG0000028	Zm00036	Zm00036ab219960_P001	Core	NO	NO
OG0000028	Zm00037	Zm00037ab216750_P001	Core	NO	NO
OG0000028	Zm00038	Zm00038ab218100_P001	Core	NO	NO
OG0000028	Zm00038	Zm00038ab218170_P001	Core	NO	NO
OG0000028	Zm00039	Zm00039ab219150_P001	Core	NO	NO
OG0000028	Zm00039	Zm00039ab219170_P001	Core	NO	NO
OG0000028	Zm00040	Zm00040ab228890_P001	Core	NO	NO
OG0000028	Zm00040	Zm00040ab228910_P001	Core	NO	NO
OG0000028	Zm00041	Zm00041ab223190_P001	Core	NO	NO
OG0000028	Zm00041	Zm00041ab223250_P001	Core	NO	NO
OG0000028	Zm00042	Zm00042ab223790_P001	Core	NO	NO
OG0000029	Zm00001	Zm00001eb017030_P002	Soft-core	NO	YES
OG0000029	Zm00001	Zm00001eb017110_P001	Soft-core	NO	NO
OG0000029	Zm00014	Zm00014ba016700.1	Soft-core	NO	NO
OG0000029	Zm00018	Zm00018ab017870_P001	Soft-core	NO	NO
OG0000029	Zm00019	Zm00019ab017090_P001	Soft-core	NO	NO
OG0000029	Zm00020	Zm00020ab017420_P001	Soft-core	NO	NO
OG0000029	Zm00021	Zm00021ab017110_P002	Soft-core	NO	NO
OG0000029	Zm00021	Zm00021ab017220_P001	Soft-core	NO	NO
OG0000029	Zm00022	Zm00022ab016940_P001	Soft-core	NO	NO
OG0000029	Zm00023	Zm00023ab017890_P005	Soft-core	NO	NO
OG0000029	Zm00024	Zm00024ab017530_P001	Soft-core	NO	NO
OG0000029	Zm00025	Zm00025ab018060_P001	Soft-core	NO	NO
OG0000029	Zm00026	Zm00026ab017090_P001	Soft-core	NO	NO
OG0000029	Zm00027	Zm00027ab017220_P001	Soft-core	NO	NO
OG0000029	Zm00028	Zm00028ab017390_P001	Soft-core	NO	NO
OG0000029	Zm00028	Zm00028ab017490_P001	Soft-core	NO	NO
OG0000029	Zm00029	Zm00029ab017530_P001	Soft-core	NO	NO
OG0000029	Zm00030	Zm00030ab017090_P001	Soft-core	NO	NO
OG0000029	Zm00030	Zm00030ab017180_P002	Soft-core	NO	NO
OG0000029	Zm00031	Zm00031ab017640_P001	Soft-core	NO	NO
OG0000029	Zm00032	Zm00032ab017460_P001	Soft-core	NO	NO
OG0000029	Zm00032	Zm00032ab017590_P001	Soft-core	NO	NO
OG0000029	Zm00033	Zm00033ab018140_P001	Soft-core	NO	NO
OG0000029	Zm00033	Zm00033ab018210_P001	Soft-core	NO	NO
OG0000029	Zm00034	Zm00034ab017850_P002	Soft-core	NO	NO
OG0000029	Zm00035	Zm00035ab017650_P002	Soft-core	NO	NO
OG0000029	Zm00035	Zm00035ab017730_P001	Soft-core	NO	NO
OG0000029	Zm00037	Zm00037ab017390_P001	Soft-core	NO	NO
OG0000029	Zm00038	Zm00038ab017690_P001	Soft-core	NO	NO
OG0000029	Zm00039	Zm00039ab017560_P001	Soft-core	NO	NO
OG0000029	Zm00040	Zm00040ab018210_P006	Soft-core	NO	NO
OG0000029	Zm00040	Zm00040ab018330_P002	Soft-core	NO	NO
OG0000029	Zm00041	Zm00041ab017850_P002	Soft-core	NO	NO
OG0000029	Zm00042	Zm00042ab017550_P002	Soft-core	NO	NO
OG0000030	Zm00001	Zm00001eb076520_P001	Dispensable	NO	YES
OG0000030	Zm00014	Zm00014ba104760.1	Dispensable	NO	NO
OG0000030	Zm00014	Zm00014ba273610.1	Dispensable	NO	NO
OG0000030	Zm00018	Zm00018ab078490_P002	Dispensable	NO	NO
OG0000030	Zm00020	Zm00020ab167710_P001	Dispensable	NO	NO
OG0000030	Zm00020	Zm00020ab250240_P001	Dispensable	NO	NO
OG0000030	Zm00021	Zm00021ab167920_P001	Dispensable	NO	NO
OG0000030	Zm00021	Zm00021ab250240_P001	Dispensable	NO	NO
OG0000030	Zm00022	Zm00022ab077080_P001	Dispensable	NO	NO
OG0000030	Zm00023	Zm00023ab078450_P001	Dispensable	NO	NO
OG0000030	Zm00024	Zm00024ab077560_P001	Dispensable	NO	NO
OG0000030	Zm00024	Zm00024ab168880_P001	Dispensable	NO	NO
OG0000030	Zm00024	Zm00024ab311250_P001	Dispensable	NO	NO
OG0000030	Zm00026	Zm00026ab076430_P001	Dispensable	NO	NO
OG0000030	Zm00027	Zm00027ab076720_P001	Dispensable	NO	NO
OG0000030	Zm00029	Zm00029ab078030_P001	Dispensable	NO	NO
OG0000030	Zm00029	Zm00029ab171960_P001	Dispensable	NO	NO
OG0000030	Zm00030	Zm00030ab076050_P001	Dispensable	NO	NO
OG0000030	Zm00030	Zm00030ab166120_P002	Dispensable	NO	NO
OG0000030	Zm00030	Zm00030ab248650_P001	Dispensable	NO	NO
OG0000030	Zm00031	Zm00031ab079350_P001	Dispensable	NO	NO
OG0000030	Zm00032	Zm00032ab079040_P002	Dispensable	NO	NO
OG0000030	Zm00032	Zm00032ab255110_P001	Dispensable	NO	NO
OG0000030	Zm00033	Zm00033ab080030_P002	Dispensable	NO	NO
OG0000030	Zm00033	Zm00033ab261210_P001	Dispensable	NO	NO
OG0000030	Zm00033	Zm00033ab323600_P001	Dispensable	NO	NO
OG0000030	Zm00034	Zm00034ab081090_P001	Dispensable	NO	NO
OG0000030	Zm00035	Zm00035ab078520_P001	Dispensable	NO	NO
OG0000030	Zm00035	Zm00035ab316960_P001	Dispensable	NO	NO
OG0000030	Zm00036	Zm00036ab078810_P001	Dispensable	NO	NO
OG0000030	Zm00037	Zm00037ab076760_P003	Dispensable	NO	NO
OG0000030	Zm00039	Zm00039ab076730_P001	Dispensable	NO	NO
OG0000030	Zm00042	Zm00042ab077580_P001	Dispensable	NO	NO
OG0000030	Zm00042	Zm00042ab257700_P001	Dispensable	NO	NO
OG0000031	Zm00001	Zm00001eb018030_P001	Soft-core	YES	YES
OG0000031	Zm00014	Zm00014ba017460.1	Soft-core	NO	NO
OG0000031	Zm00018	Zm00018ab018960_P002	Soft-core	NO	NO
OG0000031	Zm00020	Zm00020ab018420_P001	Soft-core	NO	NO
OG0000031	Zm00021	Zm00021ab017990_P002	Soft-core	NO	NO
OG0000031	Zm00021	Zm00021ab018000_P001	Soft-core	NO	NO
OG0000031	Zm00022	Zm00022ab017790_P001	Soft-core	NO	NO
OG0000031	Zm00022	Zm00022ab017800_P001	Soft-core	NO	NO
OG0000031	Zm00023	Zm00023ab018810_P001	Soft-core	NO	NO
OG0000031	Zm00024	Zm00024ab018520_P001	Soft-core	NO	NO
OG0000031	Zm00025	Zm00025ab019120_P002	Soft-core	NO	NO
OG0000031	Zm00026	Zm00026ab017990_P001	Soft-core	NO	NO
OG0000031	Zm00026	Zm00026ab018000_P001	Soft-core	NO	NO
OG0000031	Zm00027	Zm00027ab018130_P001	Soft-core	NO	NO
OG0000031	Zm00028	Zm00028ab018350_P001	Soft-core	NO	NO
OG0000031	Zm00028	Zm00028ab018360_P001	Soft-core	NO	NO
OG0000031	Zm00028	Zm00028ab448490_P002	Soft-core	NO	NO
OG0000031	Zm00029	Zm00029ab018490_P001	Soft-core	NO	NO
OG0000031	Zm00030	Zm00030ab017960_P001	Soft-core	NO	NO
OG0000031	Zm00031	Zm00031ab018690_P004	Soft-core	NO	NO
OG0000031	Zm00032	Zm00032ab018500_P004	Soft-core	NO	NO
OG0000031	Zm00033	Zm00033ab019020_P001	Soft-core	NO	NO
OG0000031	Zm00034	Zm00034ab018870_P002	Soft-core	NO	NO
OG0000031	Zm00035	Zm00035ab018620_P005	Soft-core	NO	NO
OG0000031	Zm00035	Zm00035ab018630_P001	Soft-core	NO	NO
OG0000031	Zm00036	Zm00036ab018630_P001	Soft-core	NO	NO
OG0000031	Zm00037	Zm00037ab018340_P002	Soft-core	NO	NO
OG0000031	Zm00038	Zm00038ab018630_P002	Soft-core	NO	NO
OG0000031	Zm00039	Zm00039ab018450_P001	Soft-core	NO	NO
OG0000031	Zm00040	Zm00040ab019180_P002	Soft-core	NO	NO
OG0000031	Zm00041	Zm00041ab018740_P003	Soft-core	NO	NO
OG0000031	Zm00042	Zm00042ab018410_P001	Soft-core	NO	NO
OG0000032	Zm00001	Zm00001eb001420_P001	Core	NO	NO
OG0000032	Zm00001	Zm00001eb291460_P001	Core	NO	YES
OG0000032	Zm00014	Zm00014ba001950.1	Core	NO	NO
OG0000032	Zm00014	Zm00014ba315130.1	Core	NO	NO
OG0000032	Zm00018	Zm00018ab305350_P001	Core	NO	NO
OG0000032	Zm00019	Zm00019ab279620_P001	Core	NO	NO
OG0000032	Zm00020	Zm00020ab295470_P001	Core	NO	NO
OG0000032	Zm00021	Zm00021ab296060_P001	Core	NO	NO
OG0000032	Zm00022	Zm00022ab296480_P001	Core	NO	NO
OG0000032	Zm00023	Zm00023ab300400_P001	Core	NO	NO
OG0000032	Zm00024	Zm00024ab296890_P001	Core	NO	NO
OG0000032	Zm00025	Zm00025ab302670_P001	Core	NO	NO
OG0000032	Zm00026	Zm00026ab294550_P001	Core	NO	NO
OG0000032	Zm00027	Zm00027ab296600_P001	Core	NO	NO
OG0000032	Zm00028	Zm00028ab299390_P001	Core	NO	NO
OG0000032	Zm00029	Zm00029ab305450_P001	Core	NO	NO
OG0000032	Zm00030	Zm00030ab292380_P001	Core	NO	NO
OG0000032	Zm00031	Zm00031ab302760_P001	Core	NO	NO
OG0000032	Zm00032	Zm00032ab304180_P001	Core	NO	NO
OG0000032	Zm00033	Zm00033ab309010_P001	Core	NO	NO
OG0000032	Zm00034	Zm00034ab311920_P001	Core	NO	NO
OG0000032	Zm00035	Zm00035ab068650_P001	Core	NO	NO
OG0000032	Zm00035	Zm00035ab302700_P001	Core	NO	NO
OG0000032	Zm00036	Zm00036ab300560_P001	Core	NO	NO
OG0000032	Zm00037	Zm00037ab295900_P001	Core	NO	NO
OG0000032	Zm00038	Zm00038ab298200_P001	Core	NO	NO
OG0000032	Zm00039	Zm00039ab297290_P001	Core	NO	NO
OG0000032	Zm00040	Zm00040ab310280_P001	Core	NO	NO
OG0000032	Zm00041	Zm00041ab302900_P001	Core	NO	NO
OG0000032	Zm00042	Zm00042ab304880_P001	Core	NO	NO
OG0000033	Zm00001	Zm00001eb009730_P002	Core	NO	YES
OG0000033	Zm00014	Zm00014ba009550.1	Core	NO	NO
OG0000033	Zm00014	Zm00014ba009550.2	Core	NO	NO
OG0000033	Zm00018	Zm00018ab010050_P002	Core	NO	NO
OG0000033	Zm00019	Zm00019ab010340_P002	Core	NO	NO
OG0000033	Zm00020	Zm00020ab010360_P002	Core	NO	NO
OG0000033	Zm00021	Zm00021ab010060_P001	Core	NO	NO
OG0000033	Zm00022	Zm00022ab009740_P002	Core	NO	NO
OG0000033	Zm00023	Zm00023ab010900_P002	Core	NO	NO
OG0000033	Zm00024	Zm00024ab010400_P001	Core	NO	NO
OG0000033	Zm00025	Zm00025ab010340_P002	Core	NO	NO
OG0000033	Zm00025	Zm00025ab288050_P001	Core	NO	NO
OG0000033	Zm00026	Zm00026ab009840_P003	Core	NO	NO
OG0000033	Zm00027	Zm00027ab010050_P001	Core	NO	NO
OG0000033	Zm00028	Zm00028ab009960_P001	Core	NO	NO
OG0000033	Zm00029	Zm00029ab010070_P001	Core	NO	NO
OG0000033	Zm00030	Zm00030ab010140_P002	Core	NO	NO
OG0000033	Zm00031	Zm00031ab010170_P004	Core	NO	NO
OG0000033	Zm00032	Zm00032ab010130_P002	Core	NO	NO
OG0000033	Zm00033	Zm00033ab010510_P003	Core	NO	NO
OG0000033	Zm00034	Zm00034ab010250_P001	Core	NO	NO
OG0000033	Zm00035	Zm00035ab010380_P003	Core	NO	NO
OG0000033	Zm00036	Zm00036ab010330_P003	Core	NO	NO
OG0000033	Zm00037	Zm00037ab010060_P003	Core	NO	NO
OG0000033	Zm00038	Zm00038ab010130_P002	Core	NO	NO
OG0000033	Zm00039	Zm00039ab010070_P004	Core	NO	NO
OG0000033	Zm00040	Zm00040ab010460_P003	Core	NO	NO
OG0000033	Zm00041	Zm00041ab010620_P004	Core	NO	NO
OG0000033	Zm00042	Zm00042ab010220_P001	Core	NO	NO
OG0000034	Zm00001	Zm00001eb021550_P001	Soft-core	NO	YES
OG0000034	Zm00014	Zm00014ba020660.1	Soft-core	NO	NO
OG0000034	Zm00018	Zm00018ab022530_P001	Soft-core	NO	NO
OG0000034	Zm00019	Zm00019ab021300_P002	Soft-core	NO	NO
OG0000034	Zm00020	Zm00020ab021610_P001	Soft-core	NO	NO
OG0000034	Zm00021	Zm00021ab021420_P001	Soft-core	NO	NO
OG0000034	Zm00022	Zm00022ab021310_P001	Soft-core	NO	NO
OG0000034	Zm00023	Zm00023ab022290_P001	Soft-core	NO	NO
OG0000034	Zm00024	Zm00024ab021860_P001	Soft-core	NO	NO
OG0000034	Zm00025	Zm00025ab022430_P001	Soft-core	NO	NO
OG0000034	Zm00026	Zm00026ab021370_P003	Soft-core	NO	NO
OG0000034	Zm00027	Zm00027ab021510_P002	Soft-core	NO	NO
OG0000034	Zm00028	Zm00028ab021480_P002	Soft-core	NO	NO
OG0000034	Zm00028	Zm00028ab021500_P002	Soft-core	NO	NO
OG0000034	Zm00029	Zm00029ab021920_P001	Soft-core	NO	NO
OG0000034	Zm00030	Zm00030ab021320_P001	Soft-core	NO	NO
OG0000034	Zm00031	Zm00031ab022110_P001	Soft-core	NO	NO
OG0000034	Zm00032	Zm00032ab021990_P001	Soft-core	NO	NO
OG0000034	Zm00033	Zm00033ab022340_P002	Soft-core	NO	NO
OG0000034	Zm00033	Zm00033ab022360_P001	Soft-core	NO	NO
OG0000034	Zm00034	Zm00034ab022380_P001	Soft-core	NO	NO
OG0000034	Zm00035	Zm00035ab022020_P002	Soft-core	NO	NO
OG0000034	Zm00036	Zm00036ab021870_P001	Soft-core	NO	NO
OG0000034	Zm00037	Zm00037ab021600_P001	Soft-core	NO	NO
OG0000034	Zm00038	Zm00038ab022340_P001	Soft-core	NO	NO
OG0000034	Zm00039	Zm00039ab021800_P001	Soft-core	NO	NO
OG0000034	Zm00040	Zm00040ab022770_P002	Soft-core	NO	NO
OG0000034	Zm00040	Zm00040ab022790_P001	Soft-core	NO	NO
OG0000034	Zm00042	Zm00042ab021780_P001	Soft-core	NO	NO
OG0000035	Zm00001	Zm00001eb074170_P001	Core	NO	NO
OG0000035	Zm00014	Zm00014ba102470.1	Core	NO	NO
OG0000035	Zm00018	Zm00018ab076140_P001	Core	NO	NO
OG0000035	Zm00019	Zm00019ab071900_P001	Core	NO	NO
OG0000035	Zm00020	Zm00020ab075000_P002	Core	NO	NO
OG0000035	Zm00021	Zm00021ab074510_P001	Core	NO	YES
OG0000035	Zm00022	Zm00022ab074660_P001	Core	NO	NO
OG0000035	Zm00023	Zm00023ab076060_P001	Core	NO	NO
OG0000035	Zm00024	Zm00024ab075120_P001	Core	NO	NO
OG0000035	Zm00025	Zm00025ab076070_P001	Core	NO	NO
OG0000035	Zm00026	Zm00026ab074010_P001	Core	NO	NO
OG0000035	Zm00027	Zm00027ab074350_P001	Core	NO	NO
OG0000035	Zm00028	Zm00028ab075080_P001	Core	NO	NO
OG0000035	Zm00029	Zm00029ab075700_P001	Core	NO	NO
OG0000035	Zm00030	Zm00030ab073610_P001	Core	NO	NO
OG0000035	Zm00031	Zm00031ab076820_P001	Core	NO	NO
OG0000035	Zm00032	Zm00032ab076710_P001	Core	NO	NO
OG0000035	Zm00033	Zm00033ab077690_P001	Core	NO	NO
OG0000035	Zm00034	Zm00034ab017950_P001	Core	NO	NO
OG0000035	Zm00034	Zm00034ab078580_P001	Core	NO	NO
OG0000035	Zm00035	Zm00035ab076140_P001	Core	NO	NO
OG0000035	Zm00036	Zm00036ab076380_P001	Core	NO	NO
OG0000035	Zm00037	Zm00037ab074230_P001	Core	NO	NO
OG0000035	Zm00038	Zm00038ab075690_P001	Core	NO	NO
OG0000035	Zm00039	Zm00039ab074440_P001	Core	NO	NO
OG0000035	Zm00040	Zm00040ab079090_P001	Core	NO	NO
OG0000035	Zm00041	Zm00041ab075750_P001	Core	NO	NO
OG0000035	Zm00042	Zm00042ab075260_P001	Core	NO	NO
OG0000035	Zm00042	Zm00042ab109730_P001	Core	NO	NO
OG0000036	Zm00001	Zm00001eb084190_P001	Core	NO	YES
OG0000036	Zm00014	Zm00014ba112240.1	Core	NO	NO
OG0000036	Zm00018	Zm00018ab086270_P001	Core	NO	NO
OG0000036	Zm00019	Zm00019ab081500_P001	Core	NO	NO
OG0000036	Zm00019	Zm00019ab422080_P001	Core	NO	NO
OG0000036	Zm00020	Zm00020ab084930_P001	Core	NO	NO
OG0000036	Zm00021	Zm00021ab084130_P001	Core	NO	NO
OG0000036	Zm00022	Zm00022ab084610_P001	Core	NO	NO
OG0000036	Zm00023	Zm00023ab085840_P001	Core	NO	NO
OG0000036	Zm00024	Zm00024ab085260_P001	Core	NO	NO
OG0000036	Zm00025	Zm00025ab086190_P001	Core	NO	NO
OG0000036	Zm00026	Zm00026ab084190_P001	Core	NO	NO
OG0000036	Zm00026	Zm00026ab084200_P001	Core	NO	NO
OG0000036	Zm00027	Zm00027ab084330_P001	Core	NO	NO
OG0000036	Zm00028	Zm00028ab085210_P001	Core	NO	NO
OG0000036	Zm00029	Zm00029ab085740_P001	Core	NO	NO
OG0000036	Zm00030	Zm00030ab083500_P001	Core	NO	NO
OG0000036	Zm00031	Zm00031ab087070_P001	Core	NO	NO
OG0000036	Zm00032	Zm00032ab086870_P001	Core	NO	NO
OG0000036	Zm00033	Zm00033ab088290_P001	Core	NO	NO
OG0000036	Zm00034	Zm00034ab088920_P001	Core	NO	NO
OG0000036	Zm00035	Zm00035ab086440_P001	Core	NO	NO
OG0000036	Zm00036	Zm00036ab086590_P001	Core	NO	NO
OG0000036	Zm00037	Zm00037ab084550_P001	Core	NO	NO
OG0000036	Zm00038	Zm00038ab085890_P001	Core	NO	NO
OG0000036	Zm00039	Zm00039ab084510_P001	Core	NO	NO
OG0000036	Zm00040	Zm00040ab089950_P001	Core	NO	NO
OG0000036	Zm00041	Zm00041ab086130_P001	Core	NO	NO
OG0000036	Zm00042	Zm00042ab085090_P001	Core	NO	NO
OG0000037	Zm00001	Zm00001eb114290_P001	Core	NO	YES
OG0000037	Zm00014	Zm00014ba141450.1	Core	NO	NO
OG0000037	Zm00018	Zm00018ab117180_P001	Core	NO	NO
OG0000037	Zm00019	Zm00019ab110820_P001	Core	NO	NO
OG0000037	Zm00020	Zm00020ab114950_P001	Core	NO	NO
OG0000037	Zm00021	Zm00021ab114660_P001	Core	NO	NO
OG0000037	Zm00022	Zm00022ab115460_P001	Core	NO	NO
OG0000037	Zm00022	Zm00022ab464320_P001	Core	NO	NO
OG0000037	Zm00023	Zm00023ab117210_P001	Core	NO	NO
OG0000037	Zm00024	Zm00024ab115950_P002	Core	NO	NO
OG0000037	Zm00025	Zm00025ab117710_P001	Core	NO	NO
OG0000037	Zm00026	Zm00026ab113840_P001	Core	NO	NO
OG0000037	Zm00027	Zm00027ab114990_P001	Core	NO	NO
OG0000037	Zm00028	Zm00028ab116570_P001	Core	NO	NO
OG0000037	Zm00029	Zm00029ab117610_P001	Core	NO	NO
OG0000037	Zm00030	Zm00030ab114330_P001	Core	NO	NO
OG0000037	Zm00031	Zm00031ab118220_P001	Core	NO	NO
OG0000037	Zm00032	Zm00032ab117460_P001	Core	NO	NO
OG0000037	Zm00033	Zm00033ab120170_P001	Core	NO	NO
OG0000037	Zm00034	Zm00034ab121270_P001	Core	NO	NO
OG0000037	Zm00035	Zm00035ab117320_P001	Core	NO	NO
OG0000037	Zm00036	Zm00036ab117410_P001	Core	NO	NO
OG0000037	Zm00037	Zm00037ab114150_P001	Core	NO	NO
OG0000037	Zm00037	Zm00037ab114170_P001	Core	NO	NO
OG0000037	Zm00038	Zm00038ab116560_P001	Core	NO	NO
OG0000037	Zm00039	Zm00039ab114880_P001	Core	NO	NO
OG0000037	Zm00040	Zm00040ab121520_P001	Core	NO	NO
OG0000037	Zm00041	Zm00041ab117850_P002	Core	NO	NO
OG0000037	Zm00042	Zm00042ab117070_P001	Core	NO	NO
OG0000038	Zm00001	Zm00001eb159000_P005	Core	YES	YES
OG0000038	Zm00014	Zm00014ba186200.1	Core	NO	NO
OG0000038	Zm00014	Zm00014ba186200.2	Core	NO	NO
OG0000038	Zm00014	Zm00014ba186200.3	Core	NO	NO
OG0000038	Zm00018	Zm00018ab164310_P001	Core	NO	NO
OG0000038	Zm00019	Zm00019ab149710_P001	Core	NO	NO
OG0000038	Zm00020	Zm00020ab160770_P001	Core	NO	NO
OG0000038	Zm00021	Zm00021ab161050_P001	Core	NO	NO
OG0000038	Zm00022	Zm00022ab160570_P001	Core	NO	NO
OG0000038	Zm00023	Zm00023ab163240_P001	Core	NO	NO
OG0000038	Zm00024	Zm00024ab161790_P001	Core	NO	NO
OG0000038	Zm00025	Zm00025ab164810_P001	Core	NO	NO
OG0000038	Zm00026	Zm00026ab160010_P001	Core	NO	NO
OG0000038	Zm00027	Zm00027ab161120_P001	Core	NO	NO
OG0000038	Zm00028	Zm00028ab163560_P001	Core	NO	NO
OG0000038	Zm00029	Zm00029ab164720_P003	Core	NO	NO
OG0000038	Zm00030	Zm00030ab159130_P003	Core	NO	NO
OG0000038	Zm00031	Zm00031ab164890_P001	Core	NO	NO
OG0000038	Zm00032	Zm00032ab163570_P001	Core	NO	NO
OG0000038	Zm00033	Zm00033ab168580_P001	Core	NO	NO
OG0000038	Zm00034	Zm00034ab168890_P002	Core	NO	NO
OG0000038	Zm00035	Zm00035ab164100_P001	Core	NO	NO
OG0000038	Zm00036	Zm00036ab163200_P001	Core	NO	NO
OG0000038	Zm00037	Zm00037ab159870_P001	Core	NO	NO
OG0000038	Zm00038	Zm00038ab162230_P001	Core	NO	NO
OG0000038	Zm00039	Zm00039ab160850_P001	Core	NO	NO
OG0000038	Zm00040	Zm00040ab169380_P001	Core	NO	NO
OG0000038	Zm00041	Zm00041ab165570_P001	Core	NO	NO
OG0000038	Zm00042	Zm00042ab164230_P001	Core	NO	NO
OG0000039	Zm00001	Zm00001eb222540_P001	Core	NO	YES
OG0000039	Zm00014	Zm00014ba249100.1	Core	NO	NO
OG0000039	Zm00018	Zm00018ab231330_P001	Core	NO	NO
OG0000039	Zm00019	Zm00019ab212360_P001	Core	NO	NO
OG0000039	Zm00020	Zm00020ab225370_P001	Core	NO	NO
OG0000039	Zm00021	Zm00021ab225420_P001	Core	NO	NO
OG0000039	Zm00022	Zm00022ab224970_P001	Core	NO	NO
OG0000039	Zm00022	Zm00022ab225650_P001	Core	NO	NO
OG0000039	Zm00023	Zm00023ab228620_P001	Core	NO	NO
OG0000039	Zm00024	Zm00024ab225870_P001	Core	NO	NO
OG0000039	Zm00025	Zm00025ab231000_P001	Core	NO	NO
OG0000039	Zm00026	Zm00026ab225150_P001	Core	NO	NO
OG0000039	Zm00027	Zm00027ab226650_P001	Core	NO	NO
OG0000039	Zm00028	Zm00028ab228830_P001	Core	NO	NO
OG0000039	Zm00029	Zm00029ab230310_P001	Core	NO	NO
OG0000039	Zm00030	Zm00030ab223760_P001	Core	NO	NO
OG0000039	Zm00031	Zm00031ab231720_P001	Core	NO	NO
OG0000039	Zm00032	Zm00032ab229930_P001	Core	NO	NO
OG0000039	Zm00033	Zm00033ab235270_P001	Core	NO	NO
OG0000039	Zm00034	Zm00034ab236230_P001	Core	NO	NO
OG0000039	Zm00034	Zm00034ab471380_P001	Core	NO	NO
OG0000039	Zm00035	Zm00035ab229720_P001	Core	NO	NO
OG0000039	Zm00036	Zm00036ab227950_P001	Core	NO	NO
OG0000039	Zm00037	Zm00037ab224700_P001	Core	NO	NO
OG0000039	Zm00038	Zm00038ab226720_P001	Core	NO	NO
OG0000039	Zm00039	Zm00039ab227340_P001	Core	NO	NO
OG0000039	Zm00040	Zm00040ab237320_P001	Core	NO	NO
OG0000039	Zm00041	Zm00041ab231470_P001	Core	NO	NO
OG0000039	Zm00042	Zm00042ab231900_P001	Core	NO	NO
OG0000040	Zm00001	Zm00001eb003240_P001	Core	NO	NO
OG0000040	Zm00001	Zm00001eb003300_P001	Core	NO	NO
OG0000040	Zm00014	Zm00014ba003590.1	Core	NO	YES
OG0000040	Zm00018	Zm00018ab003580_P001	Core	NO	NO
OG0000040	Zm00019	Zm00019ab003860_P001	Core	NO	NO
OG0000040	Zm00020	Zm00020ab003600_P001	Core	NO	NO
OG0000040	Zm00021	Zm00021ab003560_P001	Core	NO	NO
OG0000040	Zm00022	Zm00022ab003600_P001	Core	NO	NO
OG0000040	Zm00023	Zm00023ab004050_P001	Core	NO	NO
OG0000040	Zm00024	Zm00024ab003560_P001	Core	NO	NO
OG0000040	Zm00025	Zm00025ab003880_P001	Core	NO	NO
OG0000040	Zm00026	Zm00026ab003430_P001	Core	NO	NO
OG0000040	Zm00027	Zm00027ab003580_P001	Core	NO	NO
OG0000040	Zm00028	Zm00028ab003480_P001	Core	NO	NO
OG0000040	Zm00029	Zm00029ab003720_P001	Core	NO	NO
OG0000040	Zm00030	Zm00030ab003830_P001	Core	NO	NO
OG0000040	Zm00031	Zm00031ab003620_P001	Core	NO	NO
OG0000040	Zm00032	Zm00032ab003670_P001	Core	NO	NO
OG0000040	Zm00033	Zm00033ab003810_P001	Core	NO	NO
OG0000040	Zm00034	Zm00034ab003690_P001	Core	NO	NO
OG0000040	Zm00035	Zm00035ab003610_P001	Core	NO	NO
OG0000040	Zm00036	Zm00036ab003680_P001	Core	NO	NO
OG0000040	Zm00037	Zm00037ab003530_P001	Core	NO	NO
OG0000040	Zm00038	Zm00038ab003690_P001	Core	NO	NO
OG0000040	Zm00039	Zm00039ab003590_P001	Core	NO	NO
OG0000040	Zm00040	Zm00040ab003750_P001	Core	NO	NO
OG0000040	Zm00041	Zm00041ab003910_P001	Core	NO	NO
OG0000040	Zm00042	Zm00042ab003840_P001	Core	NO	NO
OG0000041	Zm00001	Zm00001eb048540_P001	Core	NO	YES
OG0000041	Zm00014	Zm00014ba047800.1	Core	NO	NO
OG0000041	Zm00018	Zm00018ab051170_P001	Core	NO	NO
OG0000041	Zm00019	Zm00019ab047480_P001	Core	NO	NO
OG0000041	Zm00020	Zm00020ab049200_P001	Core	NO	NO
OG0000041	Zm00021	Zm00021ab049160_P001	Core	NO	NO
OG0000041	Zm00022	Zm00022ab049300_P001	Core	NO	NO
OG0000041	Zm00022	Zm00022ab450610_P001	Core	NO	NO
OG0000041	Zm00023	Zm00023ab050600_P001	Core	NO	NO
OG0000041	Zm00024	Zm00024ab049370_P001	Core	NO	NO
OG0000041	Zm00025	Zm00025ab050480_P001	Core	NO	NO
OG0000041	Zm00026	Zm00026ab048690_P001	Core	NO	NO
OG0000041	Zm00027	Zm00027ab048780_P001	Core	NO	NO
OG0000041	Zm00028	Zm00028ab049290_P002	Core	NO	NO
OG0000041	Zm00029	Zm00029ab050330_P001	Core	NO	NO
OG0000041	Zm00030	Zm00030ab048700_P001	Core	NO	NO
OG0000041	Zm00031	Zm00031ab050550_P001	Core	NO	NO
OG0000041	Zm00032	Zm00032ab050870_P001	Core	NO	NO
OG0000041	Zm00033	Zm00033ab051290_P001	Core	NO	NO
OG0000041	Zm00034	Zm00034ab051660_P001	Core	NO	NO
OG0000041	Zm00035	Zm00035ab050120_P001	Core	NO	NO
OG0000041	Zm00036	Zm00036ab050170_P001	Core	NO	NO
OG0000041	Zm00037	Zm00037ab048740_P001	Core	NO	NO
OG0000041	Zm00038	Zm00038ab050050_P001	Core	NO	NO
OG0000041	Zm00039	Zm00039ab049140_P001	Core	NO	NO
OG0000041	Zm00040	Zm00040ab051540_P001	Core	NO	NO
OG0000041	Zm00041	Zm00041ab050200_P001	Core	NO	NO
OG0000041	Zm00042	Zm00042ab049940_P001	Core	NO	NO
OG0000042	Zm00001	Zm00001eb056850_P001	Core	YES	NO
OG0000042	Zm00001	Zm00001eb110390_P001	Core	NO	YES
OG0000042	Zm00014	Zm00014ba137740.1	Core	NO	NO
OG0000042	Zm00018	Zm00018ab113320_P001	Core	NO	NO
OG0000042	Zm00019	Zm00019ab107080_P001	Core	NO	NO
OG0000042	Zm00020	Zm00020ab110910_P001	Core	NO	NO
OG0000042	Zm00021	Zm00021ab110810_P001	Core	NO	NO
OG0000042	Zm00022	Zm00022ab111700_P001	Core	NO	NO
OG0000042	Zm00023	Zm00023ab113520_P001	Core	NO	NO
OG0000042	Zm00024	Zm00024ab112010_P001	Core	NO	NO
OG0000042	Zm00025	Zm00025ab113940_P001	Core	NO	NO
OG0000042	Zm00026	Zm00026ab110030_P002	Core	NO	NO
OG0000042	Zm00027	Zm00027ab110890_P001	Core	NO	NO
OG0000042	Zm00028	Zm00028ab112590_P001	Core	NO	NO
OG0000042	Zm00029	Zm00029ab113630_P001	Core	NO	NO
OG0000042	Zm00030	Zm00030ab110370_P001	Core	NO	NO
OG0000042	Zm00031	Zm00031ab114300_P001	Core	NO	NO
OG0000042	Zm00032	Zm00032ab113490_P002	Core	NO	NO
OG0000042	Zm00033	Zm00033ab115930_P001	Core	NO	NO
OG0000042	Zm00034	Zm00034ab117170_P002	Core	NO	NO
OG0000042	Zm00035	Zm00035ab113310_P001	Core	NO	NO
OG0000042	Zm00036	Zm00036ab113600_P001	Core	NO	NO
OG0000042	Zm00037	Zm00037ab110230_P001	Core	NO	NO
OG0000042	Zm00038	Zm00038ab112680_P001	Core	NO	NO
OG0000042	Zm00039	Zm00039ab111060_P001	Core	NO	NO
OG0000042	Zm00040	Zm00040ab117510_P002	Core	NO	NO
OG0000042	Zm00041	Zm00041ab113990_P001	Core	NO	NO
OG0000042	Zm00042	Zm00042ab113130_P001	Core	NO	NO
OG0000043	Zm00001	Zm00001eb093140_P001	Core	NO	NO
OG0000043	Zm00014	Zm00014ba121530.1	Core	NO	NO
OG0000043	Zm00018	Zm00018ab095650_P002	Core	NO	NO
OG0000043	Zm00019	Zm00019ab090300_P001	Core	NO	NO
OG0000043	Zm00019	Zm00019ab429050_P001	Core	NO	NO
OG0000043	Zm00020	Zm00020ab094070_P001	Core	NO	NO
OG0000043	Zm00021	Zm00021ab093420_P001	Core	NO	NO
OG0000043	Zm00022	Zm00022ab094000_P001	Core	NO	NO
OG0000043	Zm00023	Zm00023ab096290_P001	Core	NO	NO
OG0000043	Zm00024	Zm00024ab094880_P001	Core	NO	NO
OG0000043	Zm00025	Zm00025ab096330_P001	Core	NO	NO
OG0000043	Zm00026	Zm00026ab093550_P002	Core	NO	YES
OG0000043	Zm00027	Zm00027ab093890_P002	Core	NO	NO
OG0000043	Zm00028	Zm00028ab094680_P002	Core	NO	NO
OG0000043	Zm00029	Zm00029ab095970_P001	Core	NO	NO
OG0000043	Zm00030	Zm00030ab093100_P001	Core	NO	NO
OG0000043	Zm00031	Zm00031ab097140_P001	Core	NO	NO
OG0000043	Zm00032	Zm00032ab096550_P001	Core	NO	NO
OG0000043	Zm00033	Zm00033ab098090_P003	Core	NO	NO
OG0000043	Zm00034	Zm00034ab099180_P001	Core	NO	NO
[truncated: 5,284 more rows]
