# Supplementary material for: Pan-genome analysis reveals structural variation- associated expression and evolutionary diversity of the ZmCYP450 gene family in maize
Source: Front Plant Sci. 2026 Jul 15;17:1874015. doi: 10.3389/fpls.2026.1874015 (PMC13430558; doi:10.3389/fpls.2026.1874015)
Supplement: Supplementary file 9 [file Table9.xlsx]

## Sheet: Maize_7282Genes_Tau_Percentile_
Supplementary Table S9 τ percentile statistics
Percentile	Tau_Threshold
0	0
0.05	0
0.1	0
0.2	0.496742671009772
0.25	0.543384879725086
0.5	0.7094457609268036
0.75	0.8938565413842678
0.8	0.9249461152882206
0.85	0.9485398789017596
0.9	0.9761343216531896
0.95	0.9909600433917918
1	1
