# Supplementary material for: Pan-genome analysis reveals structural variation- associated expression and evolutionary diversity of the ZmCYP450 gene family in maize
Source: Front Plant Sci. 2026 Jul 15;17:1874015. doi: 10.3389/fpls.2026.1874015 (PMC13430558; doi:10.3389/fpls.2026.1874015)
Supplement: Supplementary file 10 [file Table10.xlsx]

## Sheet: Sheet1
Supplementary Table S10 Expression divergence and potential neofunctionalization of paralogs within multi-copy ZmCYP450 orthogroups.
Orthogroup	Variety	Gene_ID	Tissue	TPM
OG0000000	Zm00001	Zm00001eb339130	ear	0.1
OG0000000	Zm00001	Zm00001eb339130	leaf	12
OG0000000	Zm00001	Zm00001eb339130	root	9
OG0000000	Zm00001	Zm00001eb339130	shoot	5
OG0000000	Zm00001	Zm00001eb339130	tassel	0.3
OG0000000	Zm00001	Zm00001eb339150	ear	0.2
OG0000000	Zm00001	Zm00001eb339150	leaf	11
OG0000000	Zm00001	Zm00001eb339150	root	1
OG0000000	Zm00001	Zm00001eb339150	shoot	4
OG0000000	Zm00001	Zm00001eb339150	tassel	5
OG0000000	Zm00001	Zm00001eb339170	ear	0
OG0000000	Zm00001	Zm00001eb339170	leaf	0
OG0000000	Zm00001	Zm00001eb339170	root	0
OG0000000	Zm00001	Zm00001eb339170	shoot	0
OG0000000	Zm00001	Zm00001eb339170	tassel	51
OG0000001	Zm00001	Zm00001eb167060	ear	0
OG0000001	Zm00001	Zm00001eb167060	leaf	0
OG0000001	Zm00001	Zm00001eb167060	root	1
OG0000001	Zm00001	Zm00001eb167060	shoot	2
OG0000001	Zm00001	Zm00001eb167060	tassel	0.4
OG0000001	Zm00001	Zm00001eb167130	ear	0
OG0000001	Zm00001	Zm00001eb167130	leaf	0.3
OG0000001	Zm00001	Zm00001eb167130	root	7
OG0000001	Zm00001	Zm00001eb167130	shoot	0.6
OG0000001	Zm00001	Zm00001eb167130	tassel	0.1
OG0000004	Zm00001	Zm00001eb058640	ear	0.1
OG0000004	Zm00001	Zm00001eb058640	leaf	0
OG0000004	Zm00001	Zm00001eb058640	root	0.2
OG0000004	Zm00001	Zm00001eb058640	shoot	0.1
OG0000004	Zm00001	Zm00001eb058640	tassel	0
OG0000004	Zm00001	Zm00001eb058670	ear	0.2
OG0000004	Zm00001	Zm00001eb058670	leaf	0.7
OG0000004	Zm00001	Zm00001eb058670	root	0.3
OG0000004	Zm00001	Zm00001eb058670	shoot	0.4
OG0000004	Zm00001	Zm00001eb058670	tassel	0.3
OG0000004	Zm00001	Zm00001eb214000	ear	4
OG0000004	Zm00001	Zm00001eb214000	leaf	19
OG0000004	Zm00001	Zm00001eb214000	root	12
OG0000004	Zm00001	Zm00001eb214000	shoot	19
OG0000004	Zm00001	Zm00001eb214000	tassel	12
OG0000006	Zm00001	Zm00001eb103380	ear	0.4
OG0000006	Zm00001	Zm00001eb103380	leaf	161
OG0000006	Zm00001	Zm00001eb103380	root	40
OG0000006	Zm00001	Zm00001eb103380	shoot	96
OG0000006	Zm00001	Zm00001eb103380	tassel	210
OG0000006	Zm00001	Zm00001eb103390	ear	0.4
OG0000006	Zm00001	Zm00001eb103390	leaf	6
OG0000006	Zm00001	Zm00001eb103390	root	0.6
OG0000006	Zm00001	Zm00001eb103390	shoot	3
OG0000006	Zm00001	Zm00001eb103390	tassel	5
OG0000007	Zm00001	Zm00001eb097920	ear	0
OG0000007	Zm00001	Zm00001eb097920	leaf	9
OG0000007	Zm00001	Zm00001eb097920	root	0
OG0000007	Zm00001	Zm00001eb097920	shoot	0
OG0000007	Zm00001	Zm00001eb097920	tassel	1
OG0000007	Zm00001	Zm00001eb100200	ear	1
OG0000007	Zm00001	Zm00001eb100200	leaf	0
OG0000007	Zm00001	Zm00001eb100200	root	5
OG0000007	Zm00001	Zm00001eb100200	shoot	21
OG0000007	Zm00001	Zm00001eb100200	tassel	0
OG0000007	Zm00001	Zm00001eb100210	ear	0.1
OG0000007	Zm00001	Zm00001eb100210	leaf	0
OG0000007	Zm00001	Zm00001eb100210	root	54
OG0000007	Zm00001	Zm00001eb100210	shoot	31
OG0000007	Zm00001	Zm00001eb100210	tassel	0.5
OG0000008	Zm00001	Zm00001eb159320	ear	1
OG0000008	Zm00001	Zm00001eb159320	leaf	46
OG0000008	Zm00001	Zm00001eb159320	root	108
OG0000008	Zm00001	Zm00001eb159320	shoot	9
OG0000008	Zm00001	Zm00001eb159320	tassel	63
OG0000008	Zm00001	Zm00001eb358770	ear	19
OG0000008	Zm00001	Zm00001eb358770	leaf	49
OG0000008	Zm00001	Zm00001eb358770	root	9
OG0000008	Zm00001	Zm00001eb358770	shoot	12
OG0000008	Zm00001	Zm00001eb358770	tassel	77
OG0000009	Zm00001	Zm00001eb406600	ear	0
OG0000009	Zm00001	Zm00001eb406600	leaf	0
OG0000009	Zm00001	Zm00001eb406600	root	0
OG0000009	Zm00001	Zm00001eb406600	shoot	0.1
OG0000009	Zm00001	Zm00001eb406600	tassel	0.8
OG0000009	Zm00001	Zm00001eb406670	ear	0
OG0000009	Zm00001	Zm00001eb406670	leaf	0
OG0000009	Zm00001	Zm00001eb406670	root	0.1
OG0000009	Zm00001	Zm00001eb406670	shoot	0
OG0000009	Zm00001	Zm00001eb406670	tassel	0
OG0000010	Zm00001	Zm00001eb163800	ear	118
OG0000010	Zm00001	Zm00001eb163800	leaf	98
OG0000010	Zm00001	Zm00001eb163800	root	73
OG0000010	Zm00001	Zm00001eb163800	shoot	77
OG0000010	Zm00001	Zm00001eb163800	tassel	126
OG0000010	Zm00001	Zm00001eb405760	ear	73
OG0000010	Zm00001	Zm00001eb405760	leaf	34
OG0000010	Zm00001	Zm00001eb405760	root	90
OG0000010	Zm00001	Zm00001eb405760	shoot	50
OG0000010	Zm00001	Zm00001eb405760	tassel	176
OG0000011	Zm00001	Zm00001eb078290	ear	0
OG0000011	Zm00001	Zm00001eb078290	leaf	0
OG0000011	Zm00001	Zm00001eb078290	root	5
OG0000011	Zm00001	Zm00001eb078290	shoot	0.4
OG0000011	Zm00001	Zm00001eb078290	tassel	0.1
OG0000011	Zm00001	Zm00001eb078320	ear	0
OG0000011	Zm00001	Zm00001eb078320	leaf	0
OG0000011	Zm00001	Zm00001eb078320	root	11
OG0000011	Zm00001	Zm00001eb078320	shoot	3
OG0000011	Zm00001	Zm00001eb078320	tassel	0
OG0000012	Zm00001	Zm00001eb100220	ear	0
OG0000012	Zm00001	Zm00001eb100220	leaf	76
OG0000012	Zm00001	Zm00001eb100220	root	6
OG0000012	Zm00001	Zm00001eb100220	shoot	2
OG0000012	Zm00001	Zm00001eb100220	tassel	0.5
OG0000012	Zm00001	Zm00001eb314130	ear	0.1
OG0000012	Zm00001	Zm00001eb314130	leaf	7
OG0000012	Zm00001	Zm00001eb314130	root	8
OG0000012	Zm00001	Zm00001eb314130	shoot	2
OG0000012	Zm00001	Zm00001eb314130	tassel	3
OG0000013	Zm00001	Zm00001eb100780	ear	0.7
OG0000013	Zm00001	Zm00001eb100780	leaf	0.7
OG0000013	Zm00001	Zm00001eb100780	root	0
OG0000013	Zm00001	Zm00001eb100780	shoot	3
OG0000013	Zm00001	Zm00001eb100780	tassel	0.7
OG0000013	Zm00001	Zm00001eb314900	ear	21
OG0000013	Zm00001	Zm00001eb314900	leaf	113
OG0000013	Zm00001	Zm00001eb314900	root	0.2
OG0000013	Zm00001	Zm00001eb314900	shoot	48
OG0000013	Zm00001	Zm00001eb314900	tassel	15
OG0000014	Zm00001	Zm00001eb058050	ear	0
OG0000014	Zm00001	Zm00001eb058050	leaf	16
OG0000014	Zm00001	Zm00001eb058050	root	0.3
OG0000014	Zm00001	Zm00001eb058050	shoot	0.1
OG0000014	Zm00001	Zm00001eb058050	tassel	0.9
OG0000014	Zm00001	Zm00001eb058060	ear	0
OG0000014	Zm00001	Zm00001eb058060	leaf	11
OG0000014	Zm00001	Zm00001eb058060	root	0.1
OG0000014	Zm00001	Zm00001eb058060	shoot	0
OG0000014	Zm00001	Zm00001eb058060	tassel	0.8
OG0000015	Zm00001	Zm00001eb089130	ear	0
OG0000015	Zm00001	Zm00001eb089130	leaf	0
OG0000015	Zm00001	Zm00001eb089130	root	0
OG0000015	Zm00001	Zm00001eb089130	shoot	0
OG0000015	Zm00001	Zm00001eb089130	tassel	7
OG0000015	Zm00001	Zm00001eb089340	ear	5
OG0000015	Zm00001	Zm00001eb089340	leaf	3
OG0000015	Zm00001	Zm00001eb089340	root	0.9
OG0000015	Zm00001	Zm00001eb089340	shoot	3
OG0000015	Zm00001	Zm00001eb089340	tassel	3
OG0000016	Zm00001	Zm00001eb147560	ear	0
OG0000016	Zm00001	Zm00001eb147560	leaf	0.5
OG0000016	Zm00001	Zm00001eb147560	root	5
OG0000016	Zm00001	Zm00001eb147560	shoot	0.5
OG0000016	Zm00001	Zm00001eb147560	tassel	0.3
OG0000016	Zm00001	Zm00001eb367160	ear	0
OG0000016	Zm00001	Zm00001eb367160	leaf	0.1
OG0000016	Zm00001	Zm00001eb367160	root	0.9
OG0000016	Zm00001	Zm00001eb367160	shoot	0.2
OG0000016	Zm00001	Zm00001eb367160	tassel	0.2
OG0000018	Zm00001	Zm00001eb110040	ear	0
OG0000018	Zm00001	Zm00001eb110040	leaf	0.1
OG0000018	Zm00001	Zm00001eb110040	root	3
OG0000018	Zm00001	Zm00001eb110040	shoot	0
OG0000018	Zm00001	Zm00001eb110040	tassel	0.1
OG0000018	Zm00001	Zm00001eb110050	ear	0
OG0000018	Zm00001	Zm00001eb110050	leaf	0.5
OG0000018	Zm00001	Zm00001eb110050	root	0.8
OG0000018	Zm00001	Zm00001eb110050	shoot	0.1
OG0000018	Zm00001	Zm00001eb110050	tassel	2
OG0000019	Zm00001	Zm00001eb170560	ear	0
OG0000019	Zm00001	Zm00001eb170560	leaf	0.9
OG0000019	Zm00001	Zm00001eb170560	root	10
OG0000019	Zm00001	Zm00001eb170560	shoot	0.1
OG0000019	Zm00001	Zm00001eb170560	tassel	0.1
OG0000019	Zm00001	Zm00001eb170580	ear	0
OG0000019	Zm00001	Zm00001eb170580	leaf	0
OG0000019	Zm00001	Zm00001eb170580	root	2
OG0000019	Zm00001	Zm00001eb170580	shoot	0
OG0000019	Zm00001	Zm00001eb170580	tassel	0.1
OG0000022	Zm00001	Zm00001eb234530	ear	9
OG0000022	Zm00001	Zm00001eb234530	leaf	8
OG0000022	Zm00001	Zm00001eb234530	root	13
OG0000022	Zm00001	Zm00001eb234530	shoot	12
OG0000022	Zm00001	Zm00001eb234530	tassel	7
OG0000022	Zm00001	Zm00001eb275410	ear	0.6
OG0000022	Zm00001	Zm00001eb275410	leaf	0.1
OG0000022	Zm00001	Zm00001eb275410	root	1
OG0000022	Zm00001	Zm00001eb275410	shoot	0.7
OG0000022	Zm00001	Zm00001eb275410	tassel	0.1
OG0000023	Zm00001	Zm00001eb260010	ear	0
OG0000023	Zm00001	Zm00001eb260010	leaf	0
OG0000023	Zm00001	Zm00001eb260010	root	1
OG0000023	Zm00001	Zm00001eb260010	shoot	0.2
OG0000023	Zm00001	Zm00001eb260010	tassel	0
OG0000023	Zm00001	Zm00001eb261620	ear	0
OG0000023	Zm00001	Zm00001eb261620	leaf	0
OG0000023	Zm00001	Zm00001eb261620	root	0
OG0000023	Zm00001	Zm00001eb261620	shoot	0
OG0000023	Zm00001	Zm00001eb261620	tassel	0
OG0000028	Zm00001	Zm00001eb214390	ear	0.1
OG0000028	Zm00001	Zm00001eb214390	leaf	0
OG0000028	Zm00001	Zm00001eb214390	root	0
OG0000028	Zm00001	Zm00001eb214390	shoot	0
OG0000028	Zm00001	Zm00001eb214390	tassel	1
OG0000028	Zm00001	Zm00001eb214400	ear	0.1
OG0000028	Zm00001	Zm00001eb214400	leaf	0
OG0000028	Zm00001	Zm00001eb214400	root	0
OG0000028	Zm00001	Zm00001eb214400	shoot	0
OG0000028	Zm00001	Zm00001eb214400	tassel	0.4
OG0000029	Zm00001	Zm00001eb017030	ear	0.1
OG0000029	Zm00001	Zm00001eb017030	leaf	5
OG0000029	Zm00001	Zm00001eb017030	root	19
OG0000029	Zm00001	Zm00001eb017030	shoot	44
OG0000029	Zm00001	Zm00001eb017030	tassel	2
OG0000029	Zm00001	Zm00001eb017110	ear	0
OG0000029	Zm00001	Zm00001eb017110	leaf	0.2
OG0000029	Zm00001	Zm00001eb017110	root	1
OG0000029	Zm00001	Zm00001eb017110	shoot	0.2
OG0000029	Zm00001	Zm00001eb017110	tassel	0.6
OG0000032	Zm00001	Zm00001eb001420	ear	0
OG0000032	Zm00001	Zm00001eb001420	leaf	0
OG0000032	Zm00001	Zm00001eb001420	root	0
OG0000032	Zm00001	Zm00001eb001420	shoot	0
OG0000032	Zm00001	Zm00001eb001420	tassel	0
OG0000032	Zm00001	Zm00001eb291460	ear	24
OG0000032	Zm00001	Zm00001eb291460	leaf	85
OG0000032	Zm00001	Zm00001eb291460	root	132
OG0000032	Zm00001	Zm00001eb291460	shoot	50
OG0000032	Zm00001	Zm00001eb291460	tassel	41
OG0000040	Zm00001	Zm00001eb003240	ear	0
OG0000040	Zm00001	Zm00001eb003240	leaf	86
OG0000040	Zm00001	Zm00001eb003240	root	0
OG0000040	Zm00001	Zm00001eb003240	shoot	25
OG0000040	Zm00001	Zm00001eb003240	tassel	3
OG0000042	Zm00001	Zm00001eb110390	ear	9
OG0000042	Zm00001	Zm00001eb110390	leaf	13
OG0000042	Zm00001	Zm00001eb110390	root	13
OG0000042	Zm00001	Zm00001eb110390	shoot	7
OG0000042	Zm00001	Zm00001eb110390	tassel	16
OG0000195	Zm00001	Zm00001eb043700	ear	0.4
OG0000195	Zm00001	Zm00001eb043700	leaf	13
OG0000195	Zm00001	Zm00001eb043700	root	18
OG0000195	Zm00001	Zm00001eb043700	shoot	12
OG0000195	Zm00001	Zm00001eb043700	tassel	20
OG0000195	Zm00001	Zm00001eb220390	ear	0.3
OG0000195	Zm00001	Zm00001eb220390	leaf	4
OG0000195	Zm00001	Zm00001eb220390	root	5
OG0000195	Zm00001	Zm00001eb220390	shoot	4
OG0000195	Zm00001	Zm00001eb220390	tassel	3
